# Supplementary material for: Gene-metabolite network analysis in different nonalcoholic fatty liver disease phenotypes
Source: Exp Mol Med. 2017 Jan 13;49(1):e283–. doi: 10.1038/emm.2016.123 (PMC5291835; doi:10.1038/emm.2016.123)
Supplement: Supplementary Table 1 [file emm2016123x1.xlsx]

## Sheet: Sheet1
Supporting Table 1: List of differentially expressed genes between HFD and control groups
	log2 (Ratio)	Adjusted P-value (Differentially expressed)	Annotation
ID	HFD/control	HFD/control	Gene_symbol	Description
PH_rn_0000113	1.03606	0.0061961	Tmem110	transmembrane protein 110
PH_rn_0000230	1.41852	0.000639293	Ifit2	interferon-induced protein with tetratricopeptide repeats 2
PH_rn_0000309	1.32761	0.012164	MGC105567	similar to cDNA sequence BC023105
PH_rn_0000313	1.35776	0.00457948	Lurap1l	leucine rich adaptor protein 1-like
PH_rn_0000400	1.16559	0.0264837	Pcdhb9	protocadherin beta 9
PH_rn_0000454	2.82161	0.0015966	PVR	poliovirus receptor
PH_rn_0000593	2.25359	2.13759e-18	Tmem17	transmembrane protein 17
PH_rn_0000701	1.16738	0.0408447	Plek	pleckstrin
PH_rn_0000752	1.02137	0.0292843	Tubb6	tubulin, beta 6 class V
PH_rn_0000794	1.60661	0.0289422	Rgs1	regulator of G-protein signaling 1
PH_rn_0000824	1.56081	0.00703818	LOC360228	WDNM1 homolog
PH_rn_0000994	1.02531	0.0115883	Rspo4	R-spondin 4
PH_rn_0001006	1.32873	0.000102947	NA	NA
PH_rn_0001111	1.06844	0.0442307	Efr3b	EFR3 homolog B (S. cerevisiae)
PH_rn_0001713	1.32088	0.00163575	LOC301521	coiled-coil domain-containing protein 108-like
PH_rn_0001744	1.93142	9.30415e-07	LOC367746	similar to Spindlin-like protein 2 (SPIN-2)
PH_rn_0001764	2.58084	0.00765786	Olr1	oxidized low density lipoprotein (lectin-like) receptor 1
PH_rn_0001818	1.02518	0.00196041	Tlr13	toll-like receptor 13
PH_rn_0001932	1.12441	0.012177	Vcam1	vascular cell adhesion molecule 1
PH_rn_0002012	1.16585	0.000633064	Coro1a	coronin, actin binding protein 1A
PH_rn_0002053	1.40182	0.0180617	Arntl	aryl hydrocarbon receptor nuclear translocator-like
PH_rn_0002060	1.20807	0.00985408	S100a6	S100 calcium binding protein A6
PH_rn_0002115	2.04696	1.13128e-06	Emb	embigin
PH_rn_0002158	1.10635	0.00161342	Olfr873	olfactory receptor 873
PH_rn_0002180	1.03212	0.00643861	Lgals1	lectin, galactoside-binding, soluble, 1
PH_rn_0002202	1.24492	0.000365118	Cyp3a62	cytochrome P450, family 3, subfamily a, polypeptide 62
PH_rn_0002800	1.84004	0.00232846	Plaur	plasminogen activator, urokinase receptor
PH_rn_0002892	2.12713	0.0239889	Fosl1	fos-like antigen 1
PH_rn_0002897	1.17412	0.00951882	Fabp5	fatty acid binding protein 5, epidermal
PH_rn_0003032	1.02197	1.26469e-05	Cyp2c22	cytochrome P450, family 2, subfamily c, polypeptide 22
PH_rn_0003199	1.16521	0.00441209	Lgals3	lectin, galactoside-binding, soluble, 3
PH_rn_0003329	1.46739	0.0187263	Btg2	BTG family, member 2
PH_rn_0003722	1.08787	8.97146e-06	Mal	mal, T-cell differentiation protein
PH_rn_0003746	1.20378	0.0456792	Il1rn	interleukin 1 receptor antagonist
PH_rn_0003750	2.19303	6.74908e-06	Tubb2a	tubulin, beta 2A class IIa
PH_rn_0003918	1.39423	0.00636895	Zfand2a	zinc finger, AN1-type domain 2A
PH_rn_0003938	2.05728	0.0110248	Phgdh,LOC294985	phosphoglycerate dehydrogenase,similar to 3-phosphoglycerate dehydrogenase
PH_rn_0003943	1.15851	0.0269558	Nr4a3	nuclear receptor subfamily 4, group A, member 3
PH_rn_0004080	1.32843	0.0112851	S100a9	S100 calcium binding protein A9
PH_rn_0004091	2.33289	0.000244273	Chi3l1	chitinase 3-like 1 (cartilage glycoprotein-39)
PH_rn_0004134	1.17684	0.00482474	Samd4a	sterile alpha motif domain containing 4A
PH_rn_0004213	1.14179	0.0226334	Junb	jun B proto-oncogene
PH_rn_0004215	1.4021	0.001963	S100a10	S100 calcium binding protein A10
PH_rn_0004238	1.56141	0.000358303	Nr4a1	nuclear receptor subfamily 4, group A, member 1
PH_rn_0004239	2.4844	0.0102721	Fabp4	fatty acid binding protein 4, adipocyte
PH_rn_0004391	2.29065	2.66199e-06	Tifa	TRAF-interacting protein with forkhead-associated domain
PH_rn_0004438	1.74302	0.000186906	S100a4	S100 calcium-binding protein A4
PH_rn_0004488	1.31042	0.021861	Rsad2	radical S-adenosyl methionine domain containing 2
PH_rn_0004543	2.05577	0.000121766	Rprm	reprimo, TP53 dependent G2 arrest mediator candidate
PH_rn_0004660	1.18021	0.0105855	Rcan1	regulator of calcineurin 1
PH_rn_0004680	1.1845	0.00655228	Gbp2	guanylate binding protein 2, interferon-inducible
PH_rn_0004726	3.33646	0.00047136	Bcat1	branched chain amino acid transaminase 1, cytosolic
PH_rn_0004754	1.10101	0.00908897	Cyr61	cysteine-rich, angiogenic inducer, 61
PH_rn_0004775	1.28859	0.048099	Casp12	caspase 12
PH_rn_0004782	1.40771	0.00619761	Hivep2	human immunodeficiency virus type I enhancer binding protein 2
PH_rn_0004992	1.12119	0.00286655	Hspa1a	heat shock 70kD protein 1A
PH_rn_0004997	1.73933	0.00152729	Olr59	olfactory receptor 59
PH_rn_0005023	1.98218	0.000375268	Fcnb	ficolin B
PH_rn_0005061	1.75926	0.00930978	Il1r2	interleukin 1 receptor, type II
PH_rn_0005161	2.23647	0.0132892	Il23a	Interleukin 23, alpha subunit p19
PH_rn_0005205	1.17685	0.0183121	Hopx	HOP homeobox
PH_rn_0005227	2.82623	0.00030352	Cxcl10	chemokine (C-X-C motif) ligand 10
PH_rn_0005296	1.20677	0.0311032	Slc34a2	solute carrier family 34 (sodium phosphate), member 2
PH_rn_0005380	1.38715	8.56973e-05	Ccdc88b	coiled-coil domain containing 88B
PH_rn_0005392	1.27329	0.00568697	Nupr1	nuclear protein, transcriptional regulator, 1
PH_rn_0005603	1.33734	0.0391355	Chst2	carbohydrate (N-acetylglucosamine-6-O) sulfotransferase 2
PH_rn_0005688	1.02314	4.70415e-06	RSA-14-44	RSA-14-44 protein
PH_rn_0005731	2.40067	0.00902987	Slc10a2	solute carrier family 10 (sodium/bile acid cotransporter family), member 2
PH_rn_0005839	1.4426	0.00608781	Emilin2	elastin microfibril interfacer 2
PH_rn_0005955	1.86289	0.0116844	Adamts4	ADAM metallopeptidase with thrombospondin type 1 motif, 4
PH_rn_0006027	1.4601	0.0031909	Olr384	olfactory receptor 384
PH_rn_0006131	3.08449	0.00832058	Atf3	activating transcription factor 3
PH_rn_0006208	1.7838	0.000922842	Olr1353	olfactory receptor 1353
PH_rn_0006345	1.11261	0.0172025	Olr135	olfactory receptor 135
PH_rn_0006524	1.6089	0.00599629	Bcl3	B-cell CLL/lymphoma 3
PH_rn_0006548	1.11395	0.00364319	Slc7a6	solute carrier family 7 (amino acid transporter light chain, y+L system), member 6
PH_rn_0006549	1.00424	0.00646479	Anxa5	annexin A5
PH_rn_0006777	1.15197	6.15116e-05	Grrp1	glycine/arginine rich protein 1
PH_rn_0006816	1.78992	1.10121e-05	Ccl22	chemokine (C-C motif) ligand 22
PH_rn_0006845	1.43946	0.0458338	Maff	v-maf musculoaponeurotic fibrosarcoma oncogene homolog F (avian)
PH_rn_0006873	1.19084	0.0292704	Aldh18a1	aldehyde dehydrogenase 18 family, member A1
PH_rn_0006902	1.15274	0.00101727	Stap1	signal transducing adaptor family member 1
PH_rn_0006971	1.51863	0.0042373	Csf3r	colony stimulating factor 3 receptor (granulocyte)
PH_rn_0007001	2.70344	0.0103302	Rnd1	Rho family GTPase 1
PH_rn_0007011	1.2921	0.0163306	Slc1a5	solute carrier family 1 (neutral amino acid transporter), member 5
PH_rn_0007038	1.51506	0.00588998	Slc5a10	solute carrier family 5 (sodium/glucose cotransporter), member 10
PH_rn_0007062	1.68218	8.00599e-05	Cd83	CD83 molecule
PH_rn_0007145	1.9861	0.000899975	Tnfrsf12a	tumor necrosis factor receptor superfamily, member 12a
PH_rn_0007191	1.20472	0.000431872	Myo1g	myosin IG
PH_rn_0007362	1.16649	0.0240942	Steap2	STEAP family member 2, metalloreductase
PH_rn_0007607	1.90377	0.000734178	Gstm3	glutathione S-transferase mu 3
PH_rn_0007685	2.57708	0.00124561	Psat1	phosphoserine aminotransferase 1
PH_rn_0007815	1.03289	6.30178e-08	Pax2	paired box 2
PH_rn_0008023	1.09278	0.00511486	Slc35f1	solute carrier family 35, member F1
PH_rn_0008209	1.1783	0.0118724	Tnfaip2	tumor necrosis factor, alpha-induced protein 2
PH_rn_0008229	1.03224	7.72548e-05	Vps18	vacuolar protein sorting 18 homolog (S. cerevisiae)
PH_rn_0008541	2.57505	6.03063e-06	Ccl17	chemokine (C-C motif) ligand 17
PH_rn_0008544	1.57388	0.00376223	Dusp2	dual specificity phosphatase 2
PH_rn_0008575	1.95615	0.00197627	Dusp8	dual specificity phosphatase 8
PH_rn_0008642	1.75898	0.00690552	Mak16	MAK16 homolog (S. cerevisiae)
PH_rn_0008800	1.85716	1.1349e-07	Clca5	chloride channel calcium activated 5
PH_rn_0008998	1.67774	0.00129657	Ccrl2	chemokine (C-C motif) receptor-like 2
PH_rn_0009137	2.01324	0.001999	Slc2a6	solute carrier family 2 (facilitated glucose transporter), member 6
PH_rn_0009220	1.71477	0.0214391	Dmrta1	DMRT-like family A1
PH_rn_0009289	1.40133	0.00416581	Bcl2a1	BCL2-related protein A1
PH_rn_0009292	1.28674	0.000384932	Cd40	CD40 molecule, TNF receptor superfamily member 5
PH_rn_0009378	3.34384	8.85801e-05	Vcan	versican
PH_rn_0009480	2.07331	0.00149239	Rhbdf2	rhomboid 5 homolog 2 (Drosophila)
PH_rn_0009509	1.93907	1.51191e-05	Cdkn1a	cyclin-dependent kinase inhibitor 1A
PH_rn_0009521	1.27365	0.0157099	Nfkb2	nuclear factor of kappa light polypeptide gene enhancer in B-cells 2, p49/p100
PH_rn_0009587	1.07035	4.19014e-09	LOC316124	similar to gonadotropin-regulated long chain acyl-CoA synthetase
PH_rn_0009689	1.19532	0.00262138	Upp1	uridine phosphorylase 1
PH_rn_0009824	1.15045	0.00833851	Fam89a	family with sequence similarity 89, member A
PH_rn_0010258	2.06433	0.00180028	RGD1561849	similar to RIKEN cDNA 3110035E14
PH_rn_0010284	1.08592	0.000639126	Map3k6	mitogen-activated protein kinase kinase kinase 6
PH_rn_0010332	3.68687	0.000351406	Ccl12	chemokine (C-C motif) ligand 12
PH_rn_0010388	1.07521	0.044289	Plekhs1	pleckstrin homology domain containing, family S member 1
PH_rn_0010487	1.26786	0.00239753	Mylk2	myosin light chain kinase 2
PH_rn_0010522	1.02747	0.0077873	Plac8,LOC100910270	placenta-specific 8,uncharacterized LOC100910270
PH_rn_0010578	1.8271	0.0422302	Lcn2	lipocalin 2
PH_rn_0010614	1.26519	0.00101627	Sat1	spermidine/spermine N1-acetyl transferase 1
PH_rn_0010687	1.15629	7.03395e-05	Jund	jun D proto-oncogene
PH_rn_0010967	1.15018	1.73037e-06	Popdc2	popeye domain containing 2
PH_rn_0011022	1.03551	0.00101452	Fgr	Gardner-Rasheed feline sarcoma viral (v-fgr) oncogene homolog
PH_rn_0011189	2.18817	0.000361415	Lox	lysyl oxidase
PH_rn_0011243	2.31429	6.01122e-10	Aldh1b1	aldehyde dehydrogenase 1 family, member B1
PH_rn_0011272	1.507	0.0408791	A2m,LOC100911545	alpha-2-macroglobulin,alpha-2-macroglobulin-like
PH_rn_0011455	1.78304	0.00304762	Icam1	intercellular adhesion molecule 1
PH_rn_0011458	1.29974	0.00983859	Thrsp	thyroid hormone responsive
PH_rn_0011704	1.0792	3.5148e-05	Cyba	cytochrome b-245, alpha polypeptide
PH_rn_0011706	1.61196	0.00129639	Rhob	ras homolog family member B
PH_rn_0011709	2.64138	1.95797e-06	Tnf	tumor necrosis factor
PH_rn_0011862	2.74473	0.000947318	Serpine1	serpin peptidase inhibitor, clade E (nexin, plasminogen activator inhibitor type 1), member 1
PH_rn_0011908	3.97699	0.00204094	Ccl2	chemokine (C-C motif) ligand 2
PH_rn_0011912	1.11841	0.00125847	Lcp1	lymphocyte cytosolic protein 1
PH_rn_0012025	1.46292	0.0230188	Kcnn4	potassium intermediate/small conductance calcium-activated channel, subfamily N, member 4
PH_rn_0012080	1.30847	0.00140418	Klf6	Kruppel-like factor 6
PH_rn_0012082	1.09356	0.00624763	Ghrl	ghrelin/obestatin prepropeptide
PH_rn_0012206	1.21877	0.00372943	Casp4	caspase 4, apoptosis-related cysteine peptidase
PH_rn_0012221	2.85456	0.00821335	Cxcl1	chemokine (C-X-C motif) ligand 1 (melanoma growth stimulating activity, alpha)
PH_rn_0012333	1.08705	4.99079e-05	Hmox1	heme oxygenase (decycling) 1
PH_rn_0012337	2.10033	0.000625715	Jun	jun proto-oncogene
PH_rn_0012359	2.16141	0.0117528	Asns	asparagine synthetase (glutamine-hydrolyzing)
PH_rn_0012403	1.6678	0.00871581	Lep	leptin
PH_rn_0012460	2.04143	0.0186055	Neurl3	neuralized homolog 3 (Drosophila)
PH_rn_0012516	1.34499	0.0104109	Tpte2	transmembrane phosphoinositide 3-phosphatase and tensin homolog 2
PH_rn_0012792	1.35136	0.0180672	Npas2	neuronal PAS domain protein 2
PH_rn_0012844	1.29555	0.000721025	Lsp1	lymphocyte-specific protein 1
PH_rn_0012902	1.0932	0.0117018	Orai2	ORAI calcium release-activated calcium modulator 2
PH_rn_0012946	2.26699	0.000231012	Lamc2	laminin, gamma 2
PH_rn_0012950	1.08607	0.0109304	Ier5	immediate early response 5
PH_rn_0013252	1.88717	0.000541877	Gbp5	guanylate binding protein 5
PH_rn_0013279	3.17452	0.0164071	Irg1	immunoresponsive 1 homolog (mouse)
PH_rn_0013316	1.51818	0.0300571	Ltb	lymphotoxin beta (TNF superfamily, member 3)
PH_rn_0013431	1.32834	0.0201683	Rgs19	regulator of G-protein signaling 19
PH_rn_0013474	2.41621	0.0272491	Ch25h	cholesterol 25-hydroxylase
PH_rn_0013558	1.61859	0.0145796	MGC105649	hypothetical LOC302884
PH_rn_0013628	1.13406	2.29593e-05	Xcl1	chemokine (C motif) ligand 1
PH_rn_0013951	1.01064	0.00238252	Emp3	epithelial membrane protein 3
PH_rn_0014092	1.59232	0.0458845	Hrasls	HRAS-like suppressor
PH_rn_0014150	1.53348	0.0369733	Ccl4	chemokine (C-C motif) ligand 4
PH_rn_0014153	1.44808	0.00120065	Rassf4	Ras association (RalGDS/AF-6) domain family member 4
PH_rn_0014212	2.16779	0.00743665	Cdh17	cadherin 17
PH_rn_0014328	1.33187	0.0034637	Tap1	transporter 1, ATP-binding cassette, sub-family B (MDR/TAP)
PH_rn_0014380	1.01289	0.0286384	Nfkbia	nuclear factor of kappa light polypeptide gene enhancer in B-cells inhibitor, alpha
PH_rn_0014464	2.50379	0.000701039	Inhbb	inhibin beta-B
PH_rn_0014476	3.18852	0.000865911	Ccl3	chemokine (C-C motif) ligand 3
PH_rn_0014523	1.22847	0.0441906	LOC363060	similar to RIKEN cDNA 1600029D21
PH_rn_0014581	2.87138	0.000395637	Cxcl2	chemokine (C-X-C motif) ligand 2
PH_rn_0014589	1.26125	0.00542732	Gpnmb	glycoprotein (transmembrane) nmb
PH_rn_0014597	1.15722	0.0200378	LOC24906	RoBo-1
PH_rn_0014749	1.17922	3.07756e-05	Tymp	thymidine phosphorylase
PH_rn_0014814	1.78429	0.04122	Ccl7	chemokine (C-C motif) ligand 7
PH_rn_0014815	1.28474	7.15736e-05	Sdc4	syndecan 4
PH_rn_0014846	1.62519	0.000315153	Lilrb4	leukocyte immunoglobulin-like receptor, subfamily B, member 4
PH_rn_0014879	2.14916	0.000741537	Lct	lactase
PH_rn_0014954	1.02905	0.030313	Car3	carbonic anhydrase 3
PH_rn_0014980	1.00288	0.0480787	Ifi204	interferon activated gene 204
PH_rn_0015015	1.70667	0.0479369	Cebpd	CCAAT/enhancer binding protein (C/EBP), delta
PH_rn_0015159	2.35936	0.019259	Gem	GTP binding protein overexpressed in skeletal muscle
PH_rn_0015268	1.71692	0.000752663	Irf1	interferon regulatory factor 1
PH_rn_0015306	1.02312	2.71013e-05	Fam134b	family with sequence similarity 134, member B
PH_rn_0015384	1.04182	0.000525838	Cmpk2	cytidine monophosphate (UMP-CMP) kinase 2, mitochondrial
PH_rn_0015482	1.64185	0.000289833	Agpat4	1-acylglycerol-3-phosphate O-acyltransferase 4 (lysophosphatidic acid acyltransferase, delta)
PH_rn_0015702	3.22176	2.27671e-12	Gck	glucokinase
PH_rn_0015709	1.63616	0.0251037	Pla2g7	phospholipase A2, group VII (platelet-activating factor acetylhydrolase, plasma)
PH_rn_0015711	1.3123	0.00933006	Trem1	triggering receptor expressed on myeloid cells 1
PH_rn_0015787	2.12361	6.67912e-05	Ccl1	chemokine (C-C motif) ligand 1
PH_rn_0015968	1.44273	0.0451446	Cyp7b1	cytochrome P450, family 7, subfamily b, polypeptide 1
PH_rn_0015984	1.72603	0.00541117	Ltc4s	leukotriene C4 synthase
PH_rn_0016025	1.67571	0.016326	S100a8	S100 calcium binding protein A8
PH_rn_0016168	1.27791	0.0335485	Skil	SKI-like oncogene
PH_rn_0017092	1.13811	0.0373763	Ripk2	receptor-interacting serine-threonine kinase 2
PH_rn_0017971	1.14929	0.00411607	Spn	sialophorin
PH_rn_0020350	1.41413	1.01216e-12	Shisa9	shisa homolog 9 (Xenopus laevis)
PH_rn_0020450	1.47447	2.49607e-06	LOC679582	similar to Protein C1orf48 homolog
PH_rn_0020863	1.37089	0.00190099	Ifi47	interferon gamma inducible protein 47
PH_rn_0022130	1.05416	0.0087584	Fam134a	family with sequence similarity 134, member A
PH_rn_0022778	1.2385	0.0226229	LOC100360621	rCG53598-like
PH_rn_0023428	1.58845	0.0219531	Hspa1b	heat shock 70kD protein 1B (mapped)
PH_rn_0023998	1.21045	0.000378496	Olr373,Olr372	olfactory receptor 373,olfactory receptor 372
PH_rn_0024078	1.32986	5.13056e-11	LOC100911494,Amy2,Amy2-ps2,Amy1a	pancreatic alpha-amylase-like,amylase 2, pancreatic,amylase 2, pancreatic, pseudogene 2,amylase, alpha 1A (salivary)
PH_rn_0024079	1.19002	5.11346e-09	LOC100911494,Amy2,Amy1a	pancreatic alpha-amylase-like,amylase 2, pancreatic,amylase, alpha 1A (salivary)
PH_rn_0024193	1.15373	0.0082935	LOC498276,LOC100911825,LOC100912098,LOC100912061,Fcgr2a	Fc gamma receptor II beta,low affinity immunoglobulin gamma Fc region receptor III-like,low affinity immunoglobulin gamma Fc region receptor III-like,low affinity immunoglobulin gamma Fc region receptor III-like,Fc fragment of IgG, low affinity IIa, receptor
PH_rn_0024349	1.36965	0.021241	Rdh16,LOC100365958	retinol dehydrogenase 16 (all-trans),Rdh2 protein-like
PH_rn_0000224	-1.06894	0.000346207	Tex36	testis expressed 36
PH_rn_0000242	-1.4342	0.0441788	Cyp26b1	cytochrome P450, family 26, subfamily b, polypeptide 1
PH_rn_0000335	-1.16366	0.00308931	Tmem100	transmembrane protein 100
PH_rn_0000402	-1.50415	0.000828114	Paqr7	progestin and adipoQ receptor family member VII
PH_rn_0000623	-1.18397	0.0129008	Actrt3	actin-related protein T3
PH_rn_0000734	-1.16009	0.000671748	Mfsd2a	major facilitator superfamily domain containing 2A
PH_rn_0001088	-1.2541	0.048245	Cml3	camello-like 3
PH_rn_0001283	-1.45846	0.030119	NA	NA
PH_rn_0001507	-1.02953	0.0106954	Zfp69	zinc finger protein 69
PH_rn_0001677	-3.13754	0.00612565	Ldoc1l	leucine zipper, down-regulated in cancer 1-like
PH_rn_0001717	-1.17552	0.00633367	Ganc	glucosidase, alpha; neutral C
PH_rn_0001957	-1.52892	7.80951e-06	Ehhadh	enoyl-CoA, hydratase/3-hydroxyacyl CoA dehydrogenase
PH_rn_0002114	-1.81363	0.000679877	Fbp2	fructose-1,6-bisphosphatase 2
PH_rn_0002238	-1.17246	0.0372433	Snrk	SNF related kinase
PH_rn_0002347	-1.08623	0.0101167	Cyp2j4	cytochrome P450, family 2, subfamily j, polypeptide 4
PH_rn_0002360	-1.23001	0.00019844	Cyp2d4	cytochrome P450, family 2, subfamily d, polypeptide 4
PH_rn_0002546	-3.56768	6.71452e-12	Cyp26a1	cytochrome P450, family 26, subfamily a, polypeptide 1
PH_rn_0002735	-1.10164	0.0387654	Cyp3a9	cytochrome P450, family 3, subfamily a, polypeptide 9
PH_rn_0002794	-1.60925	0.0105891	Slc25a34	solute carrier family 25, member 34
PH_rn_0002991	-1.20769	0.00597745	Ppargc1b	peroxisome proliferator-activated receptor gamma, coactivator 1 beta
PH_rn_0003015	-1.01332	0.000886176	Baiap2	BAI1-associated protein 2
PH_rn_0003168	-1.38331	0.000886122	Acox1	acyl-CoA oxidase 1, palmitoyl
PH_rn_0003174	-1.11232	0.00582492	Itpka	inositol-trisphosphate 3-kinase A
PH_rn_0003220	-1.55987	1.35645e-06	Gpt	glutamic-pyruvate transaminase (alanine aminotransferase)
PH_rn_0003246	-1.16732	0.0379314	Mertk	c-mer proto-oncogene tyrosine kinase
PH_rn_0003260	-1.02581	1.64214e-06	Abhd1	abhydrolase domain containing 1
PH_rn_0003376	-2.16825	0.0239243	Igfbp2	insulin-like growth factor binding protein 2
PH_rn_0003530	-1.05979	0.00674776	Fmo4	flavin containing monooxygenase 4
PH_rn_0003559	-1.20014	3.32876e-05	Sfxn5	sideroflexin 5
PH_rn_0003685	-1.34515	0.000960658	Crat	carnitine O-acetyltransferase
PH_rn_0003886	-1.36582	2.83764e-06	Acsf2	acyl-CoA synthetase family member 2
PH_rn_0003988	-1.01256	6.56891e-06	Cyp4a3	cytochrome P450, family 4, subfamily a, polypeptide 3
PH_rn_0004155	-1.41393	0.00144818	LOC100910964,Dpysl5	dihydropyrimidinase-related protein 5-like,dihydropyrimidinase-like 5
PH_rn_0004257	-1.03237	0.00295153	Lrrn3	leucine rich repeat neuronal 3
PH_rn_0004424	-1.10288	5.13825e-09	Ppp2r1b	protein phosphatase 2, regulatory subunit A, beta
PH_rn_0004447	-1.38549	0.0224814	Acadsb	acyl-CoA dehydrogenase, short/branched chain
PH_rn_0004475	-1.08767	0.00495715	Als2	amyotrophic lateral sclerosis 2 (juvenile)
PH_rn_0004598	-1.9249	0.00168463	Ntsr1	neurotensin receptor 1
PH_rn_0004693	-1.67417	0.000729267	G6pc	glucose-6-phosphatase, catalytic subunit
PH_rn_0004728	-1.4289	0.000124869	Oas1a	2'-5' oligoadenylate synthetase 1A
PH_rn_0004733	-1.22102	0.000161641	Fdft1	farnesyl diphosphate farnesyl transferase 1
PH_rn_0004772	-1.2738	0.00105715	Alas1	aminolevulinate, delta-, synthase 1
PH_rn_0004806	-1.04058	0.011254	Acot12	acyl-CoA thioesterase 12
PH_rn_0005406	-1.05418	0.000559559	Fam195a	family with sequence similarity 195, member A
PH_rn_0005426	-1.25754	2.1846e-07	Elovl2	ELOVL fatty acid elongase 2
PH_rn_0005711	-1.19026	0.000839335	Ddah1	dimethylarginine dimethylaminohydrolase 1
PH_rn_0006688	-1.60361	0.00150051	Tmem30b	transmembrane protein 30B
PH_rn_0006715	-1.1711	0.00392321	Hspb1	heat shock protein 1
PH_rn_0006730	-1.00662	0.000445759	Plcd3	phospholipase C, delta 3
PH_rn_0006868	-1.01436	0.0133956	Abhd3	abhydrolase domain containing 3
PH_rn_0007105	-1.39628	0.00387399	Rgma	RGM domain family, member A
PH_rn_0007131	-1.03623	0.00580223	Ctla2a	cytotoxic T lymphocyte-associated protein 2 alpha
PH_rn_0007445	-1.95086	1.93451e-16	Ppm1k	protein phosphatase, Mg2+/Mn2+ dependent, 1K
PH_rn_0007805	-1.05487	0.00735987	Pde8a	phosphodiesterase 8A
PH_rn_0007851	-1.19371	0.0335074	Pnpla8	patatin-like phospholipase domain containing 8
PH_rn_0008399	-1.02197	0.039038	Mcm10	minichromosome maintenance complex component 10
PH_rn_0008494	-1.0238	0.00360592	Ano1	anoctamin 1, calcium activated chloride channel
PH_rn_0008498	-1.16456	0.0408987	Satb2	SATB homeobox 2
PH_rn_0008505	-1.29471	0.0340968	Marco	macrophage receptor with collagenous structure
PH_rn_0008729	-1.22899	0.0142903	Coro2a	coronin, actin binding protein 2A
PH_rn_0008743	-1.19593	2.15197e-05	Il17rb	interleukin 17 receptor B
PH_rn_0009017	-1.15048	2.43623e-06	Cbx7	chromobox homolog 7
PH_rn_0009232	-1.06957	0.00446976	Spsb4	splA/ryanodine receptor domain and SOCS box containing 4
PH_rn_0009385	-1.04447	0.0235263	Mcu	mitochondrial calcium uniporter
PH_rn_0009441	-1.8454	0.000573233	Rnf186	ring finger protein 186
PH_rn_0009677	-2.32282	0.00146566	Inmt	indolethylamine N-methyltransferase
PH_rn_0010264	-1.36414	2.61573e-07	Fbxo21	F-box protein 21
PH_rn_0010429	-1.00384	0.00862152	Chd1l	chromodomain helicase DNA binding protein 1-like
PH_rn_0010465	-1.04597	0.0116778	Man1a1	mannosidase, alpha, class 1A, member 1
PH_rn_0010699	-2.36198	0.00019171	Akr1b7	aldo-keto reductase family 1, member B7
PH_rn_0010804	-1.22534	1.36025e-05	Acot4	acyl-CoA thioesterase 4
PH_rn_0010936	-1.07951	0.00745521	Irx5	iroquois homeobox 5
PH_rn_0011032	-1.14733	0.000683645	Ptger3	prostaglandin E receptor 3 (subtype EP3)
PH_rn_0011229	-1.15248	2.61078e-05	Slc25a42	solute carrier family 25, member 42
PH_rn_0011520	-1.24314	0.000118767	Gucy1a3	guanylate cyclase 1, soluble, alpha 3
PH_rn_0011613	-1.38219	1.58496e-05	Ntrk1	neurotrophic tyrosine kinase, receptor, type 1
PH_rn_0011698	-1.23856	0.00182783	Slc4a1	solute carrier family 4 (anion exchanger), member 1
PH_rn_0011999	-1.06861	0.00929794	Fabp12	fatty acid binding protein 12
PH_rn_0012048	-1.11888	0.0289219	Akt1	v-akt murine thymoma viral oncogene homolog 1
PH_rn_0012298	-3.67378	0.00589915	Sik1	salt-inducible kinase 1
PH_rn_0012399	-1.01582	0.0053146	Tert	telomerase reverse transcriptase
PH_rn_0012447	-1.0536	0.0014886	Capn1	calpain 1, (mu/I) large subunit
PH_rn_0012628	-1.18592	0.0101815	Zfp386	zinc finger protein 386 (Kruppel-like)
PH_rn_0012653	-1.33749	0.00100991	Akr1c1	aldo-keto reductase family 1, member C1
PH_rn_0013052	-1.08382	0.0131797	Tcaim	T cell activation inhibitor, mitochondrial
PH_rn_0013132	-1.71795	0.000870057	Sh3d21	SH3 domain containing 21
PH_rn_0013174	-1.27438	0.0270113	Acot3	acyl-CoA thioesterase 3
PH_rn_0013375	-1.05323	0.000967087	Gtdc2	glycosyltransferase-like domain containing 2
PH_rn_0013395	-1.28555	4.41896e-05	Pdxp	pyridoxal (pyridoxine, vitamin B6) phosphatase
PH_rn_0013567	-2.11798	0.00230424	Gsta5	glutathione S-transferase Yc2 subunit
PH_rn_0013574	-1.63663	6.20541e-09	Chmp4c	charged multivesicular body protein 4C
PH_rn_0013606	-1.02521	0.00953694	Spg21	spastic paraplegia 21 homolog (human)
PH_rn_0013641	-1.14984	0.00315307	Hacl1	2-hydroxyacyl-CoA lyase 1
PH_rn_0013700	-1.8288	9.55697e-10	Colq	collagen-like tail subunit (single strand of homotrimer) of asymmetric acetylcholinesterase
PH_rn_0013820	-1.31489	0.00585664	Pctp	phosphatidylcholine transfer protein
PH_rn_0013856	-1.42295	0.025172	Dusp26	dual specificity phosphatase 26 (putative)
PH_rn_0013859	-1.45163	1.79573e-05	Camk2n1	calcium/calmodulin-dependent protein kinase II inhibitor 1
PH_rn_0013925	-1.22388	0.000711146	Acaa1b	acetyl-Coenzyme A acyltransferase 1B
PH_rn_0014015	-1.41043	0.018551	Zfp423	zinc finger protein 423
PH_rn_0014199	-1.48615	0.000116132	Fzd4	frizzled family receptor 4
PH_rn_0014249	-1.10732	0.00822148	Per3	period circadian clock 3
PH_rn_0014418	-1.26247	4.56471e-08	Nmrk1	nicotinamide riboside kinase 1
PH_rn_0014431	-1.49577	0.000566575	Lrat	lecithin-retinol acyltransferase (phosphatidylcholine-retinol-O-acyltransferase)
PH_rn_0014765	-1.00323	0.0134842	Slc6a13	solute carrier family 6 (neurotransmitter transporter, GABA), member 13
PH_rn_0015048	-1.43552	0.00125471	Mgll	monoglyceride lipase
PH_rn_0015135	-1.00086	0.00178854	Sept4	septin 4
PH_rn_0015245	-1.52626	0.0119283	LOC690130	similar to ras homolog gene family, member f
PH_rn_0015259	-1.37077	1.99219e-08	Sfi1	Sfi1 homolog, spindle assembly associated (yeast)
PH_rn_0015362	-1.0812	0.000565433	Txndc16	thioredoxin domain containing 16
PH_rn_0015550	-1.47112	0.000287793	Gls2	glutaminase 2 (liver, mitochondrial)
PH_rn_0015572	-1.54824	0.00417825	Pex11a	peroxisomal biogenesis factor 11 alpha
PH_rn_0015959	-1.5618	0.000106772	Adcy10	adenylate cyclase 10 (soluble)
PH_rn_0016000	-1.04829	0.00158015	Ccnd1	cyclin D1
PH_rn_0016073	-1.04118	0.0240299	Bmp7	bone morphogenetic protein 7
PH_rn_0016592	-1.41705	0.000166163	Ccdc77	coiled-coil domain containing 77
PH_rn_0016625	-1.11877	0.000271863	Prelid2	PRELI domain containing 2
PH_rn_0016664	-1.35833	0.000411202	LOC100365773	pink-eyed dilution-like
PH_rn_0016946	-1.38144	0.0078085	RGD1304728	similar to 4933427D14Rik protein
PH_rn_0017581	-1.33373	0.00016644	Amdhd1	amidohydrolase domain containing 1
PH_rn_0018369	-2.14045	1.24596e-07	Ppp1r3g	protein phosphatase 1, regulatory subunit 3G
PH_rn_0018603	-1.15582	0.0018418	Cyp3a23/3a1,LOC100910877	cytochrome P450, family 3, subfamily a, polypeptide 23/polypeptide 1,cytochrome P450 3A1-like
PH_rn_0018606	-1.97606	2.3798e-11	Slc22a5	solute carrier family 22 (organic cation/carnitine transporter), member 5
PH_rn_0018828	-1.43673	0.0213759	Lyc2	lysozyme C type 2
PH_rn_0019115	-1.26669	8.95643e-05	Lama3	laminin, alpha 3
PH_rn_0019285	-1.1114	0.000264638	RGD1308114	similar to cDNA sequence AF397014
PH_rn_0019391	-1.77229	0.000187053	Dsg2	desmoglein 2
PH_rn_0019578	-1.04638	0.031272	Mrc1	mannose receptor, C type 1
PH_rn_0019606	-2.29	0.0141733	Cux2	cut-like homeobox 2
PH_rn_0019719	-1.27804	6.49305e-06	Colec11	collectin sub-family member 11
PH_rn_0020124	-1.14883	7.63537e-06	Neu1	sialidase 1 (lysosomal sialidase)
PH_rn_0020473	-1.09832	0.0116455	Ttc17	tetratricopeptide repeat domain 17
PH_rn_0020638	-1.02681	2.55256e-19	Cyp4a1	cytochrome P450, family 4, subfamily a, polypeptide 1
PH_rn_0021636	-1.00787	0.0425193	Hid1	HID1 domain containing
PH_rn_0021637	-1.46262	3.6757e-05	LOC365559,Plin3	similar to mannose-6-phosphate receptor binding protein 1,perilipin 3
PH_rn_0021664	-1.7309	0.00522138	Ncor1	nuclear receptor co-repressor 1
PH_rn_0021668	-1.44218	0.000113234	Aox1	aldehyde oxidase 1
PH_rn_0021838	-1.02439	0.0161265	Gpx3	glutathione peroxidase 3
PH_rn_0021855	-1.14766	0.0342348	Bgn	biglycan
PH_rn_0021928	-1.08141	0.0229106	Wdr6	WD repeat domain 6
PH_rn_0022089	-1.17321	0.036637	RGD1566243	similar to protein of unknown function
PH_rn_0022251	-1.01772	8.5327e-05	Ociad2	OCIA domain containing 2
PH_rn_0022280	-1.27643	0.00572719	Sorl1	sortilin-related receptor, LDLR class A repeats-containing
PH_rn_0022289	-1.50522	0.014206	Dgkq	diacylglycerol kinase, theta
PH_rn_0022444	-1.04172	0.0328739	Fdps,RGD1561594,RGD1565157,LOC680626	farnesyl diphosphate synthase,similar to testis-specific farnesyl pyrophosphate synthetase,similar to testis-specific farnesyl pyrophosphate synthetase,similar to farnesyl diphosphate synthetase
PH_rn_0022701	-1.03591	0.0116633	Ugt1a6,Ugt1a7c,Ugt1a1,Ugt1a9,Ugt1a3,Ugt1a2,Ugt1a8,Ugt1a5	UDP glucuronosyltransferase 1 family, polypeptide A6,UDP glucuronosyltransferase 1 family, polypeptide A7C,UDP glucuronosyltransferase 1 family, polypeptide A1,UDP glucuronosyltransferase 1 family, polypeptide A9,UDP glycosyltransferase 1 family, polypeptide A3,UDP glucuronosyltransferase 1 family, polypeptide A2,UDP glycosyltransferase 1 family, polypeptide A8,UDP glucuronosyltransferase 1 famil…
PH_rn_0022771	-1.00454	0.00353643	Sh3d19	SH3 domain containing 19
PH_rn_0022815	-1.20205	0.00819115	Syde2-ps1	synapse defective 1, Rho GTPase, homolog 2 (C. elegans), pseudogene 1
PH_rn_0022863	-1.0366	0.0124518	LOC679811	similar to RIKEN cDNA D930015E06
PH_rn_0022881	-1.22454	0.018238	Hmgcs1	3-hydroxy-3-methylglutaryl-CoA synthase 1 (soluble)
PH_rn_0023316	-1.34148	0.00240804	UST4r	integral membrane transport protein UST4r
PH_rn_0023373	-1.25741	0.0493087	Mafb	v-maf musculoaponeurotic fibrosarcoma oncogene homolog B (avian)
PH_rn_0023413	-1.28457	0.0294071	Mettl7a	methyltransferase like 7A
PH_rn_0023420	-1.3476	0.00468822	Tshz1	teashirt zinc finger homeobox 1
PH_rn_0024112	-1.13144	0.000858361	Sult2a6,Sult2a1,Sult2a2	sulfotransferase family 2A, dehydroepiandrosterone (DHEA)-preferring, member 6,sulfotransferase family 2A, dehydroepiandrosterone (DHEA)-preferring, member 1,sulfotransferase family 2A, dehydroepiandrosterone (DHEA)-preferring, member 2
PH_rn_0024295	-1.01826	0.0036739	Pdxk,RGD1566085	pyridoxal (pyridoxine, vitamin B6) kinase,similar to pyridoxal (pyridoxine, vitamin B6) kinase
