# Supplementary material for: Gene-metabolite network analysis in different nonalcoholic fatty liver disease phenotypes
Source: Exp Mol Med. 2017 Jan 13;49(1):e283–. doi: 10.1038/emm.2016.123 (PMC5291835; doi:10.1038/emm.2016.123)
Supplement: Supplementary Table 2 [file emm2016123x2.xlsx]

## Sheet: Sheet1
Supporting Table 2: List of differentially expressed genes between MCDD and control groups
	log2 (Ratio)	Adjusted P-value (Differentially expressed)	Annotation
ID	MCDD/control	MCDD/control	Gene_symbol	Description
PH_rn_0000008	2.611	2.05277e-08	Ifit3	interferon-induced protein with tetratricopeptide repeats 3
PH_rn_0000011	1.75196	8.67327e-08	Fam26f	family with sequence similarity 26, member F
PH_rn_0000026	4.15272	3.46602e-30	Sapcd2	suppressor APC domain containing 2
PH_rn_0000051	1.36836	1.62388e-12	RGD1311739	similar to RIKEN cDNA 1700037H04
PH_rn_0000053	1.35847	4.13192e-11	Tmem97	transmembrane protein 97
PH_rn_0000069	1.16773	0.012449	Fam101b	family with sequence similarity 101, member B
PH_rn_0000105	1.70096	0.000633289	Itm2a	integral membrane protein 2A
PH_rn_0000108	3.73816	1.98668e-10	Ly49i9	Ly49 inhibitory receptor 9
PH_rn_0000112	1.97626	0.000204397	Klra2	killer cell lectin-like receptor, subfamily A, member 2
PH_rn_0000141	1.26652	0.00930244	Dennd1c	DENN/MADD domain containing 1C
PH_rn_0000155	1.63071	2.11815e-07	Lpxn	leupaxin
PH_rn_0000161	3.35853	9.6179e-16	Ctsw	cathepsin W
PH_rn_0000168	1.9423	4.68293e-07	Tusc3	tumor suppressor candidate 3
PH_rn_0000169	1.61321	3.85463e-08	Sp140	SP140 nuclear body protein
PH_rn_0000178	3.34206	1.43174e-06	Ms4a4c	membrane-spanning 4-domains, subfamily A, member 4C
PH_rn_0000187	1.88969	3.54477e-10	Bin2	bridging integrator 2
PH_rn_0000195	2.89119	7.88515e-13	RGD1309362,LOC100910934	similar to interferon-inducible GTPase,interferon-inducible GTPase 1-like
PH_rn_0000196	2.04914	9.79754e-07	Ccdc92	coiled-coil domain containing 92
PH_rn_0000197	1.49116	1.04312e-06	Fam49b	family with sequence similarity 49, member B
PH_rn_0000200	2.01833	8.88281e-13	Slfn13	schlafen family member 13
PH_rn_0000230	2.666	2.43693e-10	Ifit2	interferon-induced protein with tetratricopeptide repeats 2
PH_rn_0000232	1.89634	1.54014e-08	LOC680112	hypothetical protein LOC680112
PH_rn_0000235	1.22463	1.81418e-05	MGC112830	similar to transcription factor
PH_rn_0000237	1.25484	0.0228902	LOC684871,LOC100910163	similar to Protein C8orf4 (Thyroid cancer protein 1) (TC-1),uncharacterized LOC100910163
PH_rn_0000263	1.5945	0.0107771	Fam101a	family with sequence similarity 101, member A
PH_rn_0000278	1.24958	0.000208709	Tmem164	transmembrane protein 164
PH_rn_0000282	2.65644	9.23932e-15	Napsa	napsin A aspartic peptidase
PH_rn_0000288	2.20938	2.69728e-12	Tmem106a	transmembrane protein 106A
PH_rn_0000309	3.68849	5.83372e-10	MGC105567	similar to cDNA sequence BC023105
PH_rn_0000329	1.06756	7.45872e-05	Fam89b	family with sequence similarity 89, member B
PH_rn_0000349	2.78606	0.000443091	Arl5c	ADP-ribosylation factor-like 5C
PH_rn_0000350	1.60392	1.14699e-06	Fam3c	family with sequence similarity 3, member C
PH_rn_0000358	1.00414	0.000200091	Tmem138	transmembrane protein 138
PH_rn_0000389	1.12358	0.000101302	Cdkn2d	similar to cyclin-dependent kinase inhibitor 2D
PH_rn_0000397	2.17393	6.21416e-06	Clec4a1	C-type lectin domain family 4, member A1
PH_rn_0000399	1.53365	0.000326643	LOC691995	hypothetical protein LOC691995
PH_rn_0000414	2.20988	3.50054e-09	Lcp2	lymphocyte cytosolic protein 2
PH_rn_0000425	1.45295	1.23912e-05	LOC498265	similar to hypothetical protein FLJ10706
PH_rn_0000445	1.31595	0.0155451	LOC681383	similar to Protein C10orf11 homolog
PH_rn_0000452	1.57639	1.71546e-05	Fopnl	FGFR1OP N-terminal like
PH_rn_0000453	2.23431	8.42723e-07	Tmem156	transmembrane protein 156
PH_rn_0000454	3.66854	5.75793e-12	PVR	poliovirus receptor
PH_rn_0000457	1.31221	0.000145973	Ep400	E1A binding protein p400
PH_rn_0000472	1.12331	0.0004774	Abracl	ABRA C-terminal like
PH_rn_0000477	1.40056	1.82929e-17	Hltf	helicase-like transcription factor
PH_rn_0000481	1.4347	5.86376e-14	Cnpy4	canopy 4 homolog (zebrafish)
PH_rn_0000483	2.66155	1.34549e-07	LOC691141	hypothetical protein LOC691141
PH_rn_0000486	1.98561	8.3278e-07	Vopp1	vesicular, overexpressed in cancer, prosurvival protein 1
PH_rn_0000492	1.23304	0.000648651	Ppp1r36	protein phosphatase 1, regulatory subunit 36
PH_rn_0000495	2.02667	8.89724e-40	H2afx	H2A histone family, member X
PH_rn_0000509	1.69666	0.00320941	Phf11	PHD finger protein 11
PH_rn_0000522	1.31333	0.00120616	Tacc1	transforming, acidic coiled-coil containing protein 1
PH_rn_0000543	1.44159	0.038195	LOC654482	hypothetical protein LOC654482
PH_rn_0000550	1.23504	8.68493e-10	Bicd2	bicaudal D homolog 2 (Drosophila)
PH_rn_0000553	1.22457	2.11127e-06	Ifi44	interferon-induced protein 44
PH_rn_0000564	2.96752	1.95552e-08	Apol3	apolipoprotein L, 3
PH_rn_0000570	1.04691	0.00134002	RGD1359634	similar to RIKEN cDNA 1700088E04
PH_rn_0000587	1.49681	5.88724e-06	Cklf	chemokine-like factor
PH_rn_0000588	1.48921	0.0109148	Phactr2	phosphatase and actin regulator 2
PH_rn_0000599	3.04705	3.62287e-12	Fam105a	family with sequence similarity 105, member A
PH_rn_0000604	1.37846	7.84922e-09	Ncapd3	non-SMC condensin II complex, subunit D3
PH_rn_0000606	1.20724	0.00224525	Emp2	epithelial membrane protein 2
PH_rn_0000627	1.26482	7.38944e-06	Wsb1	WD repeat and SOCS box-containing 1
PH_rn_0000628	3.26136	9.63229e-17	Cenpa	centromere protein A
PH_rn_0000637	2.57371	2.07816e-14	Tacc3	transforming, acidic coiled-coil containing protein 3
PH_rn_0000640	2.76766	7.31981e-08	Gimap7	GTPase, IMAP family member 7
PH_rn_0000684	1.20683	0.00244416	Plscr2	phospholipid scramblase 2
PH_rn_0000690	1.34093	0.00216803	LOC56764	dnaj-like protein
PH_rn_0000699	1.48074	4.00756e-06	Tmem43	transmembrane protein 43
PH_rn_0000701	2.3682	2.33915e-05	Plek	pleckstrin
PH_rn_0000703	3.40241	5.57747e-11	Irf7	interferon regulatory factor 7
PH_rn_0000714	3.01182	0.0002294	Tmsbl1	thymosin beta-like protein 1
PH_rn_0000745	1.30129	2.66514e-09	Pnrc2	proline-rich nuclear receptor coactivator 2
PH_rn_0000746	1.10982	1.35929e-06	Mesdc1	mesoderm development candidate 1
PH_rn_0000752	3.03856	0	Tubb6	tubulin, beta 6 class V
PH_rn_0000758	1.85047	2.28116e-05	Gal3st1	galactose-3-O-sulfotransferase 1
PH_rn_0000779	2.97222	6.18238e-05	Phf11b	PHD finger protein 11B
PH_rn_0000794	2.6288	2.6255e-06	Rgs1	regulator of G-protein signaling 1
PH_rn_0000805	1.39936	1.60706e-05	Zfp202	zinc finger protein 202
PH_rn_0000824	3.08261	4.36909e-15	LOC360228	WDNM1 homolog
PH_rn_0000825	1.43656	1.09577e-06	Cbx3	chromobox homolog 3
PH_rn_0000829	1.3476	0.00193715	Tmem119	transmembrane protein 119
PH_rn_0000941	1.63506	8.36988e-06	Naip6	NLR family, apoptosis inhibitory protein 6
PH_rn_0000943	1.02375	0.00488353	Col15a1,LOC100909752	collagen, type XV, alpha 1,collagen alpha-1(XV) chain-like
PH_rn_0000985	1.50559	0.0233428	Sybu	syntabulin (syntaxin-interacting)
PH_rn_0001031	2.01595	7.47451e-21	Zmym6nb	ZMYM6 neighbor
PH_rn_0001035	1.35505	0.0233974	RGD1563354	similar to hypothetical protein D630003M21
PH_rn_0001036	1.35307	1.076e-05	Samhd1	SAM domain and HD domain, 1
PH_rn_0001072	1.23082	1.44918e-05	Pxdn	peroxidasin homolog (Drosophila)
PH_rn_0001077	2.15627	1.84508e-06	Ncapg2	non-SMC condensin II complex, subunit G2
PH_rn_0001080	1.52512	1.5553e-08	Dennd3	DENN/MADD domain containing 3
PH_rn_0001083	2.43519	1.66445e-07	Pram1	PML-RARA regulated adaptor molecule 1
PH_rn_0001107	2.71527	1.47358e-10	Zfp334	zinc finger protein 334
PH_rn_0001153	2.07588	4.0727e-13	Ncapd2	non-SMC condensin I complex, subunit D2
PH_rn_0001180	2.05438	1.44e-09	Herc6	HECT and RLD domain containing E3 ubiquitin protein ligase family member 6
PH_rn_0001188	1.33745	2.58809e-05	Fam115a	family with sequence similarity 115, member A
PH_rn_0001212	1.52649	0.00801393	NA	NA
PH_rn_0001231	1.31473	0.0277789	Gpr176	G protein-coupled receptor 176
PH_rn_0001262	1.02546	1.82744e-06	Ift122	intraflagellar transport 122 homolog (Chlamydomonas)
PH_rn_0001282	1.09526	0.00159431	Rnf207	ring finger protein 207
PH_rn_0001287	1.4361	7.35643e-05	Depdc1	DEP domain containing 1
PH_rn_0001303	1.07971	0.00386691	Bank1	B-cell scaffold protein with ankyrin repeats 1
PH_rn_0001409	1.39022	4.06855e-05	Mnd1	meiotic nuclear divisions 1 homolog (S. cerevisiae)
PH_rn_0001436	1.28071	0.0050444	Parp8	poly (ADP-ribose) polymerase family, member 8
PH_rn_0001452	3.04872	2.66766e-18	Bub1b	budding uninhibited by benzimidazoles 1 homolog, beta (S. cerevisiae)
PH_rn_0001473	5.44587	3.79463e-30	Gbp4	guanylate binding protein 4
PH_rn_0001492	1.03438	0.000105728	LOC690012	similar to High mobility group protein 2 (HMG-2)
PH_rn_0001515	1.12529	0.0496449	Parp11	poly (ADP-ribose) polymerase family, member 11
PH_rn_0001520	3.97523	4.21735e-10	Zbp1	Z-DNA binding protein 1
PH_rn_0001530	1.35944	5.13258e-05	Ninl	ninein-like
PH_rn_0001553	1.1216	0.00343537	Mta3	metastasis associated 1 family, member 3
PH_rn_0001557	1.38547	0.000574552	Svep1	sushi, von Willebrand factor type A, EGF and pentraxin domain containing 1
PH_rn_0001565	1.01661	0.00370769	H1fx	H1 histone family, member X
PH_rn_0001591	1.3732	0.00399084	Themis2	thymocyte selection associated family member 2
PH_rn_0001608	1.23505	2.13581e-14	Tstd3	thiosulfate sulfurtransferase (rhodanese)-like domain containing 3
PH_rn_0001609	1.11387	0.000420964	Lrmp	lymphoid-restricted membrane protein
PH_rn_0001619	NA	NA	Gbp1	guanylate binding protein 1, interferon-inducible
PH_rn_0001645	2.6382	1.00777e-07	RGD1563091	similar to OEF2
PH_rn_0001694	3.65631	6.13713e-21	Troap,LOC100912795	trophinin associated protein,tastin-like
PH_rn_0001731	2.0865	0.000266506	Folr4	folate receptor 4 (delta)
PH_rn_0001737	3.20845	2.56097e-15	Parpbp	PARP1 binding protein
PH_rn_0001745	1.03375	0.0175726	Eomes	eomesodermin
PH_rn_0001747	1.86046	1.57251e-07	Ucp2	uncoupling protein 2 (mitochondrial, proton carrier)
PH_rn_0001764	3.80808	5.72626e-05	Olr1	oxidized low density lipoprotein (lectin-like) receptor 1
PH_rn_0001767	1.02374	0.000525749	Cbl	Cbl proto-oncogene, E3 ubiquitin protein ligase
PH_rn_0001783	1.10919	7.87471e-11	Rab8b	RAB8B, member RAS oncogene family
PH_rn_0001790	1.32302	0.00252698	Abo	ABO blood group (transferase A, alpha 1-3-N-acetylgalactosaminyltransferase; transferase B, alpha 1-3-galactosyltransferase)
PH_rn_0001797	1.30676	0.00054544	Hyls1	hydrolethalus syndrome 1
PH_rn_0001799	1.88605	7.08148e-11	Mmp24	matrix metallopeptidase 24
PH_rn_0001817	1.85458	8.80738e-11	Ada	adenosine deaminase
PH_rn_0001818	2.29389	5.19557e-12	Tlr13	toll-like receptor 13
PH_rn_0001862	2.75873	4.48776e-07	Lck	lymphocyte-specific protein tyrosine kinase
PH_rn_0001868	1.10265	0.037293	P4htm	prolyl 4-hydroxylase, transmembrane
PH_rn_0001876	1.85554	5.53029e-05	Cd3g	CD3 molecule, gamma
PH_rn_0001882	1.06587	0.00195958	Figf	c-fos induced growth factor
PH_rn_0001892	3.18946	1.51535e-17	Vim	vimentin
PH_rn_0001939	1.36626	6.94287e-12	Hlx	H2.0-like homeobox
PH_rn_0001941	3.72384	6.25609e-16	Cdca3	cell division cycle associated 3
PH_rn_0001942	1.32502	9.42839e-08	Trim35	tripartite motif-containing 35
PH_rn_0001944	1.36029	2.53461e-05	Lax1	lymphocyte transmembrane adaptor 1
PH_rn_0001960	1.95877	1.0229e-12	Dpysl2	dihydropyrimidinase-like 2
PH_rn_0001975	3.21579	1.28293e-20	Cd276	Cd276 molecule
PH_rn_0002012	3.06471	1.58979e-12	Coro1a	coronin, actin binding protein 1A
PH_rn_0002053	3.70601	3.46789e-10	Arntl	aryl hydrocarbon receptor nuclear translocator-like
PH_rn_0002060	2.47593	2.88501e-05	S100a6	S100 calcium binding protein A6
PH_rn_0002063	1.44353	0.00216045	RGD1563866	RGD1563866
PH_rn_0002068	2.10825	2.5207e-07	G6pd	glucose-6-phosphate dehydrogenase
PH_rn_0002084	1.01118	0.000148692	Stx1a	syntaxin 1A (brain)
PH_rn_0002085	1.73236	0.000797297	LOC691320,Cyp4f5	similar to cytochrome P450 4F1,cytochrome P450, family 4, subfamily f, polypeptide 5
PH_rn_0002089	1.41078	7.06756e-10	Apobec3b	apolipoprotein B mRNA editing enzyme, catalytic polypeptide-like 3B
PH_rn_0002092	3.01272	5.37772e-08	Tsx	testis specific X-linked gene
PH_rn_0002114	1.43438	0.0147988	Fbp2	fructose-1,6-bisphosphatase 2
PH_rn_0002115	2.36328	2.22253e-17	Emb	embigin
PH_rn_0002117	1.19971	2.18611e-09	Gpsm1	G-protein signaling modulator 1
PH_rn_0002135	2.219	2.06232e-34	Serpina7	serpin peptidase inhibitor, clade A (alpha-1 antiproteinase, antitrypsin), member 7
PH_rn_0002149	2.583	1.04863e-10	Sh3kbp1	SH3-domain kinase binding protein 1
PH_rn_0002160	1.86611	0.00152481	Fstl3	follistatin-like 3 (secreted glycoprotein)
PH_rn_0002161	1.02262	7.39886e-08	RGD1560108	similar to RIKEN cDNA 2700081O15
PH_rn_0002177	1.49238	0.000252386	Slc41a3	solute carrier family 41, member 3
PH_rn_0002180	3.42545	1.56344e-17	Lgals1	lectin, galactoside-binding, soluble, 1
PH_rn_0002187	1.86514	4.51902e-06	Sgol2	shugoshin-like 2 (S. pombe)
PH_rn_0002198	1.55336	0.0261888	Cyp2a3	cytochrome P450, family 2, subfamily a, polypeptide 3
PH_rn_0002202	1.17889	3.83052e-08	Cyp3a62	cytochrome P450, family 3, subfamily a, polypeptide 62
PH_rn_0002207	2.74742	7.11722e-09	Tk1	thymidine kinase 1, soluble
PH_rn_0002228	1.03329	0.00494775	Slc38a1	solute carrier family 38, member 1
PH_rn_0002239	1.68609	1.22408e-07	Rgs2	regulator of G-protein signaling 2
PH_rn_0002245	4.52188	1.75144e-23	Anln	anillin, actin binding protein
PH_rn_0002256	1.67203	7.38848e-06	Cybb	cytochrome b-245, beta polypeptide
PH_rn_0002268	1.06831	0.0076653	Ctgf	connective tissue growth factor
PH_rn_0002276	2.64761	0.00877913	Pdcd1lg2	programmed cell death 1 ligand 2
PH_rn_0002283	1.00558	0.00136849	E2f1	E2F transcription factor 1
PH_rn_0002290	2.15204	2.19935e-08	Rhov	ras homolog family member V
PH_rn_0002292	1.70413	0.000118024	Prss8	protease, serine, 8
PH_rn_0002294	1.01681	0.000787639	Ccnjl	cyclin J-like
PH_rn_0002295	2.06908	5.50565e-26	Tubb5	tubulin, beta 5 class I
PH_rn_0002304	1.55277	7.19231e-07	Rbm43	RNA binding motif protein 43
PH_rn_0002316	1.35093	2.28091e-23	Nme1	NME/NM23 nucleoside diphosphate kinase 1
PH_rn_0002371	3.83732	0.000311131	LOC100912195,Bex1	protein BEX1-like,brain expressed, X-linked 1
PH_rn_0002387	3.20274	6.12776e-05	Col1a1	collagen, type I, alpha 1
PH_rn_0002394	1.54173	7.11738e-10	Kif15	kinesin family member 15
PH_rn_0002416	1.19263	0.000407428	Ankdd1a	ankyrin repeat and death domain containing 1A
PH_rn_0002420	1.08875	0.0255522	Hap1	huntingtin-associated protein 1
PH_rn_0002433	1.08316	1.3267e-06	Ccdc82	coiled-coil domain containing 82
PH_rn_0002434	1.05891	0.00216065	Ogfrl1	opioid growth factor receptor-like 1
PH_rn_0002458	1.0978	0.009711	Cytip	cytohesin 1 interacting protein
PH_rn_0002460	1.86716	4.62808e-06	Rgs10	regulator of G-protein signaling 10
PH_rn_0002495	1.99517	6.11757e-13	Plcg2	phospholipase C, gamma 2
PH_rn_0002520	1.56155	0.00109152	Cd38	CD38 molecule
PH_rn_0002542	1.15826	1.49045e-11	Arpc5	actin related protein 2/3 complex, subunit 5
PH_rn_0002596	1.08248	0.0161525	Mapkapk3	mitogen-activated protein kinase-activated protein kinase 3
PH_rn_0002598	3.55629	2.50792e-11	Gucy2c	guanylate cyclase 2C
PH_rn_0002601	1.29817	9.3564e-09	Mpi	mannose phosphate isomerase (mapped)
PH_rn_0002604	1.3579	0.000601548	Gna15	guanine nucleotide binding protein, alpha 15
PH_rn_0002609	1.16863	4.36582e-05	Ptpn1	protein tyrosine phosphatase, non-receptor type 1
PH_rn_0002612	3.32638	7.08873e-36	Pkm,LOC100362738,LOC100364062	pyruvate kinase, muscle,M2 pyruvate kinase-like,M2 pyruvate kinase-like
PH_rn_0002624	2.71843	1.3943e-09	Colec12	collectin sub-family member 12
PH_rn_0002647	1.48367	4.47962e-05	Limd2	LIM domain containing 2
PH_rn_0002658	1.02275	0.00016567	C6	complement component 6
PH_rn_0002668	1.96703	2.20248e-09	Rab31	RAB31, member RAS oncogene family
PH_rn_0002683	1.3512	7.53e-13	Ppp1r9b	protein phosphatase 1, regulatory subunit 9B
PH_rn_0002686	1.87814	1.29271e-08	Atp1b1	ATPase, Na+/K+ transporting, beta 1 polypeptide
PH_rn_0002701	1.67236	1.85794e-09	Tspan5	tetraspanin 5
PH_rn_0002704	1.0851	0.00351109	S1pr2	sphingosine-1-phosphate receptor 2
PH_rn_0002715	1.78507	0.00083368	Alox12b	arachidonate 12-lipoxygenase, 12R type
PH_rn_0002731	1.40461	0.00129119	Tpm4	tropomyosin 4
PH_rn_0002737	1.69561	1.62321e-07	Hpcal1	hippocalcin-like 1
PH_rn_0002747	2.00406	2.90132e-05	Apobec1	apolipoprotein B mRNA editing enzyme, catalytic polypeptide 1
PH_rn_0002761	2.18627	8.73031e-08	Tbxas1	thromboxane A synthase 1, platelet
PH_rn_0002762	1.08185	0.000882437	Renbp	renin binding protein
PH_rn_0002769	2.53689	0.000187055	Anxa1	annexin A1
PH_rn_0002773	4.21838	1.53407e-13	B3galnt1	beta-1,3-N-acetylgalactosaminyltransferase 1
PH_rn_0002775	1.86516	0.000378892	Cd200	Cd200 molecule
PH_rn_0002786	1.18257	0.0039865	Gimap8	GTPase, IMAP family member 8
PH_rn_0002791	1.43747	1.94586e-09	Hnrnpa1	heterogeneous nuclear ribonucleoprotein A1
PH_rn_0002800	2.39889	1.32508e-13	Plaur	plasminogen activator, urokinase receptor
PH_rn_0002814	3.86942	4.14965e-09	Lyz2	lysozyme 2
PH_rn_0002817	1.56122	9.80786e-07	Mlf1ip	myeloid leukemia factor 1 interacting protein
PH_rn_0002826	1.02789	9.73211e-06	Hand2	heart and neural crest derivatives expressed 2
PH_rn_0002848	1.56538	0.000781495	Ptprv	protein tyrosine phosphatase, receptor type, V
PH_rn_0002858	1.14592	0.00725733	Il10	interleukin 10
PH_rn_0002871	3.29674	3.56588e-10	Pcolce	procollagen C-endopeptidase enhancer
PH_rn_0002877	1.1861	0.0210258	C1qa	complement component 1, q subcomponent, A chain
PH_rn_0002892	1.8206	0.0086837	Fosl1	fos-like antigen 1
PH_rn_0002897	3.45796	4.3288e-15	Fabp5	fatty acid binding protein 5, epidermal
PH_rn_0002905	1.2448	0.00321628	C1qb	complement component 1, q subcomponent, B chain
PH_rn_0002915	1.38892	1.45579e-12	Frmd8	FERM domain containing 8
PH_rn_0002916	1.23874	1.68971e-13	Cdc42se2	CDC42 small effector 2
PH_rn_0002922	1.48384	9.24379e-09	Hmgn3	high mobility group nucleosomal binding domain 3
PH_rn_0002926	1.07683	4.44208e-08	Atpif1	ATPase inhibitory factor 1
PH_rn_0002928	1.09251	2.21369e-07	Krt8	keratin 8
PH_rn_0002936	1.18513	0.0278781	Kcnk13	potassium channel, subfamily K, member 13
PH_rn_0002951	1.21249	0.0222942	Pln	phospholamban
PH_rn_0002953	1.02332	0.000532568	Dctd	dCMP deaminase
PH_rn_0002959	2.11263	3.03428e-15	Tagln2	transgelin 2
PH_rn_0002965	1.3476	1.56927e-07	Hn1	hematological and neurological expressed 1
PH_rn_0002971	3.06976	4.65361e-05	Rab19	RAB19, member RAS oncogene family
PH_rn_0002992	1.47545	1.47795e-07	Lta4h	leukotriene A4 hydrolase
PH_rn_0002999	1.11202	0.000814459	Lrrc8c	leucine rich repeat containing 8 family, member C
PH_rn_0003001	2.32766	3.78413e-09	Fcer1g	Fc fragment of IgE, high affinity I, receptor for; gamma polypeptide
PH_rn_0003014	1.05322	0.00718546	Steap4	STEAP family member 4
PH_rn_0003025	1.3073	0.0014202	Gmpr	guanosine monophosphate reductase
PH_rn_0003030	1.30311	0.0432497	Wfdc18	WAP four-disulfide core domain 18
PH_rn_0003033	1.03921	0.000165799	Chek1	checkpoint kinase 1
PH_rn_0003054	1.208	0.0391757	Gdf15	growth differentiation factor 15
PH_rn_0003062	1.88824	6.50142e-06	Myh10	myosin, heavy chain 10, non-muscle
PH_rn_0003064	1.22085	0.0075174	Gja5	gap junction protein, alpha 5
PH_rn_0003120	1.91477	7.34373e-06	Slc44a3	solute carrier family 44, member 3
PH_rn_0003129	1.70397	7.73993e-09	Brca2	breast cancer 2
PH_rn_0003135	2.6606	5.30728e-06	Slco4a1	solute carrier organic anion transporter family, member 4a1
PH_rn_0003138	1.16406	1.10365e-06	Sfxn3	sideroflexin 3
PH_rn_0003143	1.30878	6.54437e-07	Card9	caspase recruitment domain family, member 9
PH_rn_0003144	1.72467	4.33464e-05	Ralgds	ral guanine nucleotide dissociation stimulator
PH_rn_0003164	2.47758	4.08878e-25	Aldh3b1	aldehyde dehydrogenase 3 family, member B1
PH_rn_0003176	1.94806	7.92352e-05	Il2rb	interleukin 2 receptor, beta
PH_rn_0003180	1.06832	6.79306e-08	Gyg1	glycogenin 1
PH_rn_0003199	3.53701	2.75164e-28	Lgals3	lectin, galactoside-binding, soluble, 3
PH_rn_0003202	1.10095	1.7333e-14	Nenf	neudesin neurotrophic factor
PH_rn_0003217	1.64361	4.13669e-06	Tuba1a	tubulin, alpha 1A
PH_rn_0003219	1.08642	0.00112431	Gpr37	G protein-coupled receptor 37
PH_rn_0003234	1.49097	2.46732e-06	Adcy4	adenylate cyclase 4
PH_rn_0003236	1.61147	1.79303e-06	Synj2	synaptojanin 2
PH_rn_0003247	1.80612	1.28254e-07	Fignl1	fidgetin-like 1
PH_rn_0003261	2.95965	3.47969e-18	Bok	BCL2-related ovarian killer
PH_rn_0003296	2.03366	8.34636e-08	Sept1	septin 1
PH_rn_0003302	1.11413	0.00555428	Lphn3	latrophilin 3
PH_rn_0003311	2.03649	0.000841611	Skap1	src kinase associated phosphoprotein 1
PH_rn_0003319	1.75499	0.000117507	Pld3	phospholipase D family, member 3
PH_rn_0003329	1.29366	1.75051e-07	Btg2	BTG family, member 2
PH_rn_0003339	1.77184	0.000575932	Pdgfrl	platelet-derived growth factor receptor-like
PH_rn_0003352	2.77183	5.37717e-08	Blnk	B-cell linker
PH_rn_0003360	1.28946	1.06129e-05	C1qtnf1	C1q and tumor necrosis factor related protein 1
PH_rn_0003371	2.62496	1.6801e-09	Gpr64	G protein-coupled receptor 64
PH_rn_0003374	3.71968	5.25427e-07	Acot1	acyl-CoA thioesterase 1
PH_rn_0003383	1.19581	0.000374955	Mxra8	matrix-remodelling associated 8
PH_rn_0003395	3.71301	8.06167e-09	Cdhr5	cadherin-related family member 5
PH_rn_0003414	1.42819	0.00451803	Spata20	spermatogenesis associated 20
PH_rn_0003415	3.00093	2.4218e-10	Pfkp	phosphofructokinase, platelet
PH_rn_0003450	1.19532	1.53371e-05	Tpm3	tropomyosin 3, gamma
PH_rn_0003480	1.18327	0.0425859	Plcd4	phospholipase C, delta 4
PH_rn_0003495	2.33308	5.98457e-15	Lgals2	lectin, galactoside-binding, soluble, 2
PH_rn_0003512	1.42942	3.04096e-11	Stx6	syntaxin 6
PH_rn_0003522	1.25519	1.34678e-18	Dbnl	drebrin-like
PH_rn_0003526	2.32037	5.10858e-08	Sla	src-like adaptor
PH_rn_0003548	1.20498	2.17356e-12	Cd300lf	Cd300 molecule-like family member F
PH_rn_0003577	1.47439	0.000341204	Ddit4	DNA-damage-inducible transcript 4
PH_rn_0003578	2.53126	0.00446895	Lypd1	Ly6/Plaur domain containing 1
PH_rn_0003599	1.91045	1.44796e-05	Uhrf1	ubiquitin-like with PHD and ring finger domains 1
PH_rn_0003626	2.44278	4.75371e-13	Inpp5d	inositol polyphosphate-5-phosphatase D
PH_rn_0003632	1.44666	0.000248464	Aldoc	aldolase C, fructose-bisphosphate
PH_rn_0003678	3.03284	2.03072e-10	Lag3	lymphocyte-activation gene 3
PH_rn_0003679	1.36959	4.58271e-08	Ywhah	tyrosine 3-monooxygenase/tryptophan 5-monooxygenase activation protein, eta polypeptide
PH_rn_0003690	1.1106	6.92884e-05	Col5a1	collagen, type V, alpha 1
PH_rn_0003700	1.18889	9.66002e-06	Bcat2	branched chain amino acid transaminase 2, mitochondrial
PH_rn_0003701	2.37916	0.00781755	Gipc2	GIPC PDZ domain containing family, member 2
PH_rn_0003712	3.35065	9.80866e-06	Mmp12	matrix metallopeptidase 12
PH_rn_0003715	1.75262	0.000559363	Scg3	secretogranin III
PH_rn_0003719	1.55723	1.91878e-18	LOC100909441,Tuba1c	tubulin alpha-1C chain-like,tubulin, alpha 1C
PH_rn_0003722	1.04109	2.16679e-05	Mal	mal, T-cell differentiation protein
PH_rn_0003737	2.48969	1.37492e-10	Snx20	sorting nexin 20
PH_rn_0003738	2.05878	2.47508e-07	Trim55	tripartite motif-containing 55
PH_rn_0003739	1.04256	1.56589e-07	Cdc25a	cell division cycle 25 homolog A (S. pombe)
PH_rn_0003746	1.49868	0.000371117	Il1rn	interleukin 1 receptor antagonist
PH_rn_0003750	2.9583	4.52849e-18	Tubb2a	tubulin, beta 2A class IIa
PH_rn_0003768	2.68557	1.03238e-08	Hk3	hexokinase 3 (white cell)
PH_rn_0003773	1.55131	6.95254e-11	Tmsb4x	thymosin beta 4, X-linked
PH_rn_0003782	2.40898	1.61522e-13	Arl11	ADP-ribosylation factor-like 11
PH_rn_0003784	2.57353	8.15074e-10	Ril	reversion induced LIM gene
PH_rn_0003787	2.21199	2.36191e-08	Lat2	linker for activation of T cells family, member 2
PH_rn_0003791	1.94533	2.39718e-08	Mefv	Mediterranean fever
PH_rn_0003813	1.11138	0.00112982	Myl9	myosin, light chain 9, regulatory
PH_rn_0003816	1.3011	1.67753e-05	Gpd2	glycerol-3-phosphate dehydrogenase 2, mitochondrial
PH_rn_0003829	1.54342	9.03529e-11	Rab3d	RAB3D, member RAS oncogene family
PH_rn_0003831	2.38264	0.000877529	Fancd2	Fanconi anemia, complementation group D2
PH_rn_0003855	1.83666	1.09885e-09	Plekho1	pleckstrin homology domain containing, family O member 1
PH_rn_0003856	1.83735	3.0041e-09	Tnfaip8l2	tumor necrosis factor, alpha-induced protein 8-like 2
PH_rn_0003859	1.89213	2.21787e-07	Chst1	carbohydrate (keratan sulfate Gal-6) sulfotransferase 1
PH_rn_0003861	1.37493	0.0122929	Btg3	BTG family, member 3
PH_rn_0003863	2.30323	1.36096e-06	Cd53	Cd53 molecule
PH_rn_0003866	1.41329	5.66974e-12	Nup210	nucleoporin 210
PH_rn_0003869	2.10936	9.97583e-08	S1pr5	sphingosine-1-phosphate receptor 5
PH_rn_0003885	2.04126	8.15617e-07	Col1a2,LOC100911218	collagen, type I, alpha 2,collagen alpha-2(I) chain-like
PH_rn_0003897	1.21909	1.74624e-06	Pycr2	pyrroline-5-carboxylate reductase family, member 2
PH_rn_0003913	1.74115	8.88155e-07	Ndrg1	N-myc downstream regulated 1
PH_rn_0003918	1.16347	0.00111835	Zfand2a	zinc finger, AN1-type domain 2A
PH_rn_0003920	3.05904	1.64452e-09	Rhbg	Rh family, B glycoprotein
PH_rn_0003923	1.48391	0.000241772	Mmp11	matrix metallopeptidase 11
PH_rn_0003934	1.00844	0.0110804	Lgals9	lectin, galactoside-binding, soluble, 9
PH_rn_0003938	3.47959	1.19907e-09	Phgdh,LOC294985	phosphoglycerate dehydrogenase,similar to 3-phosphoglycerate dehydrogenase
PH_rn_0003944	1.59633	4.30316e-10	Foxm1	forkhead box M1
PH_rn_0003959	1.38218	0.000683767	Nfe2	nuclear factor, erythroid derived 2
PH_rn_0003962	3.49962	2.93218e-09	Cd5,LOC100911215	Cd5 molecule,T-cell surface glycoprotein CD5-like
PH_rn_0003967	2.08089	0.00206728	Irgm	immunity-related GTPase family, M
PH_rn_0003972	1.00636	0.000165363	Flvcr2	feline leukemia virus subgroup C cellular receptor family, member 2
PH_rn_0004010	2.87522	7.01353e-11	C5ar1	complement component 5a receptor 1
PH_rn_0004014	1.86103	2.64095e-05	Gmfg	glia maturation factor, gamma
PH_rn_0004026	1.15722	1.76245e-06	Ncald	neurocalcin delta
PH_rn_0004042	1.28684	5.32619e-14	Siva1	SIVA1, apoptosis-inducing factor
PH_rn_0004043	1.2013	0.0221089	Sh2d1a	SH2 domain containing 1A
PH_rn_0004048	1.39003	5.33409e-05	C1qtnf6	C1q and tumor necrosis factor related protein 6
PH_rn_0004055	2.0298	1.66106e-09	Spi1	spleen focus forming virus (SFFV) proviral integration oncogene spi1
PH_rn_0004075	2.07929	0.000202899	Mmp23	matrix metallopeptidase 23
PH_rn_0004078	1.04036	9.74564e-07	Esyt1	extended synaptotagmin-like protein 1
PH_rn_0004080	3.40255	1.63608e-05	S100a9	S100 calcium binding protein A9
PH_rn_0004091	2.70819	0.000179335	Chi3l1	chitinase 3-like 1 (cartilage glycoprotein-39)
PH_rn_0004097	1.16267	3.09624e-06	Pygb	phosphorylase, glycogen; brain
PH_rn_0004111	1.1516	0.01183	Aebp1	AE binding protein 1
PH_rn_0004124	1.46735	1.18963e-06	Lrrc33	leucine rich repeat containing 33
PH_rn_0004127	2.16891	2.1302e-07	Cdca7l	cell division cycle associated 7 like
PH_rn_0004129	2.29928	0.000519085	Scgb1c1	secretoglobin, family 1C, member 1
PH_rn_0004157	3.17952	8.91749e-17	Rasl11b	RAS-like family 11 member B
PH_rn_0004159	1.05162	0.001687	Bst2	bone marrow stromal cell antigen 2
PH_rn_0004162	2.65011	7.03516e-08	Timp1	TIMP metallopeptidase inhibitor 1
PH_rn_0004164	1.09458	0.0354821	Tnfrsf11b	tumor necrosis factor receptor superfamily, member 11b
PH_rn_0004168	1.68478	1.71118e-06	Ggt1	gamma-glutamyltransferase 1
PH_rn_0004185	1.89923	8.74721e-06	Prkch	protein kinase C, eta
PH_rn_0004195	1.28868	1.82057e-06	Ctbp2	C-terminal binding protein 2
PH_rn_0004200	1.07013	9.53822e-08	Tubb4b	tubulin, beta 4B class IVb
PH_rn_0004215	3.50161	3.40054e-18	S100a10	S100 calcium binding protein A10
PH_rn_0004218	1.15921	0.00986321	Mpzl1	myelin protein zero-like 1
PH_rn_0004238	1.90118	7.20517e-10	Nr4a1	nuclear receptor subfamily 4, group A, member 1
PH_rn_0004239	5.5745	2.66707e-10	Fabp4	fatty acid binding protein 4, adipocyte
PH_rn_0004243	1.19436	0.00181416	Psip1	PC4 and SFRS1 interacting protein 1
PH_rn_0004251	2.51782	8.21749e-05	Plod2	procollagen lysine, 2-oxoglutarate 5-dioxygenase 2
PH_rn_0004274	1.45745	1.42386e-07	Hk1	hexokinase 1
PH_rn_0004275	1.60807	2.80833e-07	Gcom1	GRINL1A complex locus 1
PH_rn_0004278	3.01209	2.06387e-08	Bex4	brain expressed, X-linked 4
PH_rn_0004279	1.7636	5.87062e-05	Lat	linker for activation of T cells
PH_rn_0004280	3.01754	8.38501e-21	Tes	testis derived transcript
PH_rn_0004281	1.20135	0.0016002	Pcsk1	proprotein convertase subtilisin/kexin type 1
PH_rn_0004285	1.50023	0.00963649	Hdgfrp3	hepatoma-derived growth factor, related protein 3
PH_rn_0004294	2.88111	5.0175e-10	Gas7	growth arrest specific 7
PH_rn_0004319	4.51326	9.67371e-10	Acta1	actin, alpha 1, skeletal muscle
PH_rn_0004332	2.22576	1.45641e-07	Igsf6	immunoglobulin superfamily, member 6
PH_rn_0004341	2.5927	1.51349e-12	Tyrobp	Tyro protein tyrosine kinase binding protein
PH_rn_0004357	1.54678	3.29386e-07	Grk5	G protein-coupled receptor kinase 5
PH_rn_0004371	1.66232	0.0338856	Elf3	E74-like factor 3
PH_rn_0004379	1.69091	7.44959e-09	Spdl1	spindle apparatus coiled-coil protein 1
PH_rn_0004380	1.08659	1.80582e-10	Tep1	telomerase associated protein 1
PH_rn_0004391	2.27834	6.17586e-08	Tifa	TRAF-interacting protein with forkhead-associated domain
PH_rn_0004398	2.01496	2.68298e-10	Gale	UDP-galactose-4-epimerase
PH_rn_0004399	1.5855	0.000501005	Matk	megakaryocyte-associated tyrosine kinase
PH_rn_0004426	1.22385	0.00284525	Csf1r	colony stimulating factor 1 receptor
PH_rn_0004438	2.39766	2.77776e-07	S100a4	S100 calcium-binding protein A4
PH_rn_0004457	1.67148	1.90109e-07	Rcn2	reticulocalbin 2, EF-hand calcium binding domain
PH_rn_0004463	1.27312	2.72233e-09	LOC100911881,Chid1	chitinase domain-containing protein 1-like,chitinase domain containing 1
PH_rn_0004466	3.55294	1.15595e-31	Kif22	kinesin family member 22
PH_rn_0004480	1.53929	2.26451e-07	Tnfrsf1b	tumor necrosis factor receptor superfamily, member 1b
PH_rn_0004482	2.28467	9.76856e-11	Tmed3	transmembrane emp24 protein transport domain containing 3
PH_rn_0004488	3.371	2.066e-09	Rsad2	radical S-adenosyl methionine domain containing 2
PH_rn_0004489	1.00217	9.30557e-05	Spc25	SPC25, NDC80 kinetochore complex component, homolog (S. cerevisiae)
PH_rn_0004498	1.21436	0.000515614	Oit3	oncoprotein induced transcript 3
PH_rn_0004499	1.3377	1.46175e-08	Akr1c2	aldo-keto reductase family 1, member C2
PH_rn_0004504	1.48557	2.72275e-06	Calhm2	calcium homeostasis modulator 2
PH_rn_0004512	1.06915	0.000426249	Egr2	early growth response 2
PH_rn_0004531	2.09465	0.0104558	Mzb1	marginal zone B and B1 cell-specific protein
PH_rn_0004543	3.13427	3.6108e-06	Rprm	reprimo, TP53 dependent G2 arrest mediator candidate
PH_rn_0004564	1.23103	0.0178452	Spats2l	spermatogenesis associated, serine-rich 2-like
PH_rn_0004569	1.13964	1.53281e-06	Cd63	Cd63 molecule
PH_rn_0004580	1.49608	0.000357952	Sugt1	SGT1, suppressor of G2 allele of SKP1 (S. cerevisiae)
PH_rn_0004582	1.4277	7.32206e-05	Pdlim2	PDZ and LIM domain 2
PH_rn_0004584	1.02094	0.000739709	Igsf10	immunoglobulin superfamily, member 10
PH_rn_0004614	3.59597	2.36728e-24	Trpv2	transient receptor potential cation channel, subfamily V, member 2
PH_rn_0004622	2.32272	0.0163524	Epn3	epsin 3
PH_rn_0004648	1.24573	1.81139e-08	Kcnj8	potassium inwardly-rectifying channel, subfamily J, member 8
PH_rn_0004679	2.56158	5.3533e-13	Clip2	CAP-GLY domain containing linker protein 2
PH_rn_0004680	3.66839	1.74975e-15	Gbp2	guanylate binding protein 2, interferon-inducible
PH_rn_0004684	1.05901	4.6848e-07	Hat1	histone acetyltransferase 1
PH_rn_0004699	1.78326	4.8975e-24	Sdcbp	syndecan binding protein
PH_rn_0004701	1.7418	0.00194989	Itgb6	integrin, beta 6
PH_rn_0004706	1.06355	3.44036e-06	Lbp	lipopolysaccharide binding protein
PH_rn_0004726	5.25487	7.68358e-14	Bcat1	branched chain amino acid transaminase 1, cytosolic
PH_rn_0004728	1.168	0.000127804	Oas1a	2'-5' oligoadenylate synthetase 1A
PH_rn_0004734	1.52987	0.000379562	Alox5ap	arachidonate 5-lipoxygenase activating protein
PH_rn_0004743	1.14679	3.68843e-10	Dync1h1	dynein cytoplasmic 1 heavy chain 1
PH_rn_0004749	2.74239	1.55713e-24	Lgals3bp	lectin, galactoside-binding, soluble, 3 binding protein
PH_rn_0004756	2.03386	7.25465e-17	St3gal5	ST3 beta-galactoside alpha-2,3-sialyltransferase 5
PH_rn_0004769	1.36149	1.144e-06	Mitd1	MIT, microtubule interacting and transport, domain containing 1
PH_rn_0004771	1.37087	9.97644e-05	Rab27a	RAB27A, member RAS oncogene family
PH_rn_0004773	1.00177	0.00203909	Fstl1	follistatin-like 1
PH_rn_0004774	1.24495	0.000553647	Ltbp1	latent transforming growth factor beta binding protein 1
PH_rn_0004775	2.4254	1.67419e-07	Casp12	caspase 12
PH_rn_0004782	1.96946	1.4465e-06	Hivep2	human immunodeficiency virus type I enhancer binding protein 2
PH_rn_0004791	1.53631	1.47476e-17	Cdca7	cell division cycle associated 7
PH_rn_0004795	2.39479	6.06824e-11	Cd37	CD37 molecule
PH_rn_0004798	2.69987	1.94854e-10	Cotl1	coactosin-like 1 (Dictyostelium)
PH_rn_0004805	1.3006	4.23681e-05	Mns1	meiosis-specific nuclear structural 1
PH_rn_0004817	1.23117	1.14416e-05	Ube2l6	ubiquitin-conjugating enzyme E2L 6
PH_rn_0004823	1.54487	0.00980971	Hoxb7	homeo box B7
PH_rn_0004827	2.66602	4.07415e-13	Hck	hemopoietic cell kinase
PH_rn_0004840	1.19872	0.000163112	Sgce	sarcoglycan, epsilon
PH_rn_0004848	2.53376	1.13313e-09	Knstrn	kinetochore-localized astrin/SPAG5 binding protein
PH_rn_0004851	2.53009	8.57897e-29	Dpp7	dipeptidylpeptidase 7
PH_rn_0004860	1.97402	1.62426e-08	Il18	interleukin 18
PH_rn_0004872	1.99455	5.81377e-11	Fhl2	four and a half LIM domains 2
PH_rn_0004874	1.28487	0.00706156	Actn1	actinin, alpha 1
PH_rn_0004888	2.2278	1.93252e-12	Evl	Enah/Vasp-like
PH_rn_0004908	2.51126	2.04146e-05	Icos	inducible T-cell co-stimulator
PH_rn_0004917	2.67756	5.79298e-10	Casp1	caspase 1
PH_rn_0004923	1.64086	1.01923e-11	Ska2	spindle and kinetochore associated complex subunit 2
PH_rn_0004939	2.22314	8.03881e-08	Cryba4	crystallin, beta A4
PH_rn_0004951	2.17049	0.000156026	LOC100909815,LOC100909778,Lrrc8e	leucine-rich repeat-containing protein 8E-like,leucine-rich repeat-containing protein 8E-like,leucine rich repeat containing 8 family, member E
PH_rn_0004952	1.08068	0.00085832	Syt5	synaptotagmin V
PH_rn_0004961	1.47023	1.36289e-05	Wipf1	WAS/WASL interacting protein family, member 1
PH_rn_0004965	1.60622	1.85065e-14	Arpc1b	actin related protein 2/3 complex, subunit 1B
PH_rn_0004979	2.71913	9.47711e-15	Tifab	TRAF-interacting protein with forkhead-associated domain, family member B
PH_rn_0004989	1.69468	1.55013e-18	Rpa2	replication protein A2
PH_rn_0004991	1.26073	1.96488e-05	Naaa	N-acylethanolamine acid amidase
PH_rn_0005001	2.9064	2.32382e-31	B4galt6	UDP-Gal:betaGlcNAc beta 1,4-galactosyltransferase, polypeptide 6
PH_rn_0005002	1.86126	2.08324e-06	Kcns3	potassium voltage-gated channel, delayed-rectifier, subfamily S, member 3
PH_rn_0005010	1.22789	1.01763e-06	Scamp5	secretory carrier membrane protein 5
PH_rn_0005023	2.14018	0.00211584	Fcnb	ficolin B
PH_rn_0005024	1.95533	6.80952e-08	Ier5l	immediate early response 5-like
PH_rn_0005037	1.05566	0.0018689	Sh2b2	SH2B adaptor protein 2
PH_rn_0005039	2.60267	4.1569e-09	Ptprc	protein tyrosine phosphatase, receptor type, C
PH_rn_0005043	2.10264	0.036527	Klrb1a	killer cell lectin-like receptor subfamily B, member 1A
PH_rn_0005061	2.61812	0.00294766	Il1r2	interleukin 1 receptor, type II
PH_rn_0005072	2.50839	1.07991e-13	Cnp	2',3'-cyclic nucleotide 3' phosphodiesterase
PH_rn_0005073	2.14914	0.00126282	Klrd1	killer cell lectin-like receptor, subfamily D, member 1
PH_rn_0005094	1.45177	1.23369e-07	Ldhb	lactate dehydrogenase B
PH_rn_0005099	1.50824	6.92611e-07	Cd93	CD93 molecule
PH_rn_0005103	1.13456	2.20814e-11	Mapre1	microtubule-associated protein, RP/EB family, member 1
PH_rn_0005110	1.15733	0.0106114	Gfpt2	glutamine-fructose-6-phosphate transaminase 2
PH_rn_0005115	1.92418	4.02006e-10	Metrnl	meteorin, glial cell differentiation regulator-like
PH_rn_0005125	2.91328	2.26288e-35	Cdca8	cell division cycle associated 8
PH_rn_0005139	1.12876	0.000752777	Lmnb1	lamin B1
PH_rn_0005159	1.76758	0.0045413	Fabp2	fatty acid binding protein 2, intestinal
PH_rn_0005161	1.97732	0.00203581	Il23a	Interleukin 23, alpha subunit p19
PH_rn_0005172	1.45697	0.00093074	Ear11	eosinophil-associated, ribonuclease A family, member 11
PH_rn_0005173	1.11856	0.01048	Ptgds	prostaglandin D2 synthase (brain)
PH_rn_0005184	1.13163	0.000178374	Pde4b	phosphodiesterase 4B, cAMP specific
PH_rn_0005187	2.19412	1.24704e-08	Bhlha15	basic helix-loop-helix family, member a15
PH_rn_0005200	2.72233	7.97714e-12	Cryab	crystallin, alpha B
PH_rn_0005205	3.81399	5.70814e-15	Hopx	HOP homeobox
PH_rn_0005217	2.70252	4.51636e-10	Cd96	CD96 molecule
PH_rn_0005218	1.06014	1.6895e-07	Ran	RAN, member RAS oncogene family
PH_rn_0005220	1.34518	0.000849625	Zdhhc2	zinc finger, DHHC-type containing 2
PH_rn_0005227	3.822	1.82021e-09	Cxcl10	chemokine (C-X-C motif) ligand 10
PH_rn_0005242	1.89476	0.00349502	RGD1559690	similar to hypothetical protein FLJ25416
PH_rn_0005296	1.92705	0.000386126	Slc34a2	solute carrier family 34 (sodium phosphate), member 2
PH_rn_0005339	1.51445	0.000139233	Soat1	sterol O-acyltransferase 1
PH_rn_0005380	2.73568	2.37351e-07	Ccdc88b	coiled-coil domain containing 88B
PH_rn_0005412	2.01931	0.000126446	Lilra5	leukocyte immunoglobulin-like receptor, subfamily A (with TM domain), member 5
PH_rn_0005447	2.13603	2.48587e-09	P2ry10	purinergic receptor P2Y, G-protein coupled, 10
PH_rn_0005467	1.16862	0.0250005	Slc24a3	solute carrier family 24 (sodium/potassium/calcium exchanger), member 3
PH_rn_0005469	1.25105	4.34189e-07	Shisa5	shisa homolog 5 (Xenopus laevis)
PH_rn_0005476	1.31364	0.000243272	Lrrc32	leucine rich repeat containing 32
PH_rn_0005497	1.2812	0.000357297	Kcnk6	potassium channel, subfamily K, member 6
PH_rn_0005516	2.35018	1.5532e-08	Stil	Scl/Tal1 interrupting locus
PH_rn_0005595	1.82327	1.0812e-20	Ezh2	enhancer of zeste homolog 2 (Drosophila)
PH_rn_0005612	1.04778	0.0306383	Lonrf3	LON peptidase N-terminal domain and ring finger 3
PH_rn_0005613	1.65097	8.25845e-13	Pold1	polymerase (DNA directed), delta 1, catalytic subunit
PH_rn_0005615	1.23427	0.00112276	Clec10a	C-type lectin domain family 10, member A
PH_rn_0005624	1.5232	6.22917e-12	Ddah2	dimethylarginine dimethylaminohydrolase 2
PH_rn_0005626	3.31638	1.3523e-08	Isg15	ISG15 ubiquitin-like modifier
PH_rn_0005675	2.02844	1.73793e-08	Slc28a2,LOC691960	solute carrier family 28 (sodium-coupled nucleoside transporter), member 2,similar to solute carrier family 28, member 2
PH_rn_0005688	1.37091	1.16412e-08	RSA-14-44	RSA-14-44 protein
PH_rn_0005704	2.05863	5.49805e-06	Fam198b	family with sequence similarity 198, member B
PH_rn_0005727	1.28539	8.26238e-06	Hcr	HCR (a-helix coiled-coil rod homolog)
PH_rn_0005759	1.76384	0.000434609	Atp1a3	ATPase, Na+/K+ transporting, alpha 3 polypeptide
PH_rn_0005766	1.42889	0.0116268	Fxyd2	FXYD domain-containing ion transport regulator 2
PH_rn_0005839	3.50643	6.02234e-20	Emilin2	elastin microfibril interfacer 2
PH_rn_0005844	1.20774	2.78897e-05	Rps6ka2	ribosomal protein S6 kinase polypeptide 2
PH_rn_0005875	1.38957	4.81668e-06	Pou2f2	POU class 2 homeobox 2
PH_rn_0005886	1.135	0.0179495	Olr1337	olfactory receptor 1337
PH_rn_0005913	2.06535	2.56028e-08	Dram	damage-regulated autophagy modulator
PH_rn_0005931	1.06928	1.24146e-05	Bhlhe41	basic helix-loop-helix family, member e41
PH_rn_0005955	1.96932	2.48212e-05	Adamts4	ADAM metallopeptidase with thrombospondin type 1 motif, 4
PH_rn_0005962	2.55217	3.99277e-09	Mybl2	myeloblastosis oncogene-like 2
PH_rn_0005974	3.01201	9.17839e-18	Sri	sorcin
PH_rn_0006004	1.65561	0.0071471	Trim6	tripartite motif-containing 6
PH_rn_0006011	1.24248	3.91681e-07	Ppil1	peptidylprolyl isomerase (cyclophilin)-like 1
PH_rn_0006026	1.13056	0.0094679	Stx3	syntaxin 3
PH_rn_0006042	2.56618	2.45506e-13	St14	suppression of tumorigenicity 14 (colon carcinoma)
PH_rn_0006063	1.20186	8.96941e-07	Zc3hav1	zinc finger CCCH type, antiviral 1
PH_rn_0006065	1.66773	0.00117991	Ptgis	prostaglandin I2 (prostacyclin) synthase
PH_rn_0006066	1.19807	0.013033	Jdp2	Jun dimerization protein 2
PH_rn_0006079	3.23481	1.57581e-16	RT1-DMa,LOC100909593	RT1 class II, locus DMa,class II histocompatibility antigen, M alpha chain-like
PH_rn_0006080	1.04754	4.91937e-10	Rhog	ras homolog family member G
PH_rn_0006085	2.17794	5.66426e-06	Arhgap30	Rho GTPase activating protein 30
PH_rn_0006089	1.00009	0.000551346	Uggt1	UDP-glucose glycoprotein glucosyltransferase 1
PH_rn_0006095	1.37508	3.31769e-05	Plek2	pleckstrin 2
PH_rn_0006099	1.26802	8.30742e-05	Sp5	Sp5 transcription factor
PH_rn_0006118	2.65541	6.42959e-06	Cd69	Cd69 molecule
PH_rn_0006119	1.10122	0.00475276	Casp8ap2	caspase 8 associated protein 2
PH_rn_0006120	2.01378	8.92221e-12	Ripk3	receptor-interacting serine-threonine kinase 3
PH_rn_0006131	3.54925	7.48931e-07	Atf3	activating transcription factor 3
PH_rn_0006138	1.62592	1.22132e-09	Fam118a	family with sequence similarity 118, member A
PH_rn_0006159	2.16571	1.18918e-14	Ckb	creatine kinase, brain
PH_rn_0006161	2.25602	1.754e-05	Psca	prostate stem cell antigen
PH_rn_0006196	1.66289	5.27792e-08	Runx1	runt-related transcription factor 1
PH_rn_0006235	2.05499	1.4153e-09	Cacna1s	calcium channel, voltage-dependent, L type, alpha 1S subunit
PH_rn_0006266	1.31024	5.50952e-07	Pola1	polymerase (DNA directed), alpha 1, catalytic subunit
PH_rn_0006271	2.5026	2.14918e-20	Rab7b	Rab7b, member RAS oncogene family
PH_rn_0006274	2.40096	1.7414e-12	Ppp1r18	protein phosphatase 1, regulatory subunit 18
PH_rn_0006291	2.29325	1.15282e-08	Gpr114	G protein-coupled receptor 114
PH_rn_0006319	2.82652	3.38639e-07	Cxcl13	chemokine (C-X-C motif) ligand 13
PH_rn_0006328	2.56243	1.84912e-10	Cmtm7	CKLF-like MARVEL transmembrane domain containing 7
PH_rn_0006378	1.93656	0.00356524	Mgp	matrix Gla protein
PH_rn_0006395	1.88467	0.0101868	Gjc2	gap junction protein, gamma 2
PH_rn_0006398	1.8721	0.00019786	Sncg	synuclein, gamma (breast cancer-specific protein 1)
PH_rn_0006401	1.17036	0.000865351	Dctpp1	dCTP pyrophosphatase 1
PH_rn_0006431	1.06634	0.0171269	Znfx1	zinc finger, NFX1-type containing 1
PH_rn_0006460	1.01314	0.00336952	Krt23	keratin 23 (histone deacetylase inducible)
PH_rn_0006470	1.03755	0.00360053	Parm1	prostate androgen-regulated mucin-like protein 1
PH_rn_0006481	4.34182	2.83432e-18	Nek2	NIMA (never in mitosis gene a)-related expressed kinase 2
PH_rn_0006482	2.37207	7.66376e-05	Faslg	Fas ligand (TNF superfamily, member 6)
PH_rn_0006488	2.2014	2.57231e-14	Pragmin	pragma of Rnd2
PH_rn_0006497	1.47679	0.000160401	Fam109b	family with sequence similarity 109, member B
PH_rn_0006524	1.03953	0.0383884	Bcl3	B-cell CLL/lymphoma 3
PH_rn_0006546	1.20611	1.38038e-06	Impdh1	IMP (inosine 5'-monophosphate) dehydrogenase 1
PH_rn_0006548	2.86191	1.87041e-20	Slc7a6	solute carrier family 7 (amino acid transporter light chain, y+L system), member 6
PH_rn_0006549	2.24678	7.8211e-09	Anxa5	annexin A5
PH_rn_0006570	1.20165	0.000818398	Pmp22	peripheral myelin protein 22
PH_rn_0006596	1.32158	2.27123e-05	Dapk1	death associated protein kinase 1
PH_rn_0006602	1.5709	0.000705421	Zmynd15	zinc finger, MYND-type containing 15
PH_rn_0006610	1.18561	0.0383909	Dot1l	DOT1-like, histone H3 methyltransferase (S. cerevisiae)
PH_rn_0006614	1.76358	3.66406e-05	RT1-M3-1	RT1 class Ib, locus M3, gene 1
PH_rn_0006620	2.05972	1.84388e-05	Lrrcc1	leucine rich repeat and coiled-coil centrosomal protein 1
PH_rn_0006626	2.3162	7.91059e-05	Gpr174	G protein-coupled receptor 174
PH_rn_0006628	2.9726	2.39614e-21	RT1-DMb,LOC100909630	RT1 class II, locus DMb,class II histocompatibility antigen, M beta 1 chain-like
PH_rn_0006644	1.69314	8.31807e-06	Ednrb	endothelin receptor type B
PH_rn_0006649	1.51228	7.3799e-07	Abcg1	ATP-binding cassette, subfamily G (WHITE), member 1
PH_rn_0006659	2.55534	1.70799e-15	Abr	active BCR-related
PH_rn_0006675	3.19714	1.79067e-05	Pdcd1	programmed cell death 1
PH_rn_0006687	4.77418	3.12169e-17	Celf5	CUGBP, Elav-like family member 5
PH_rn_0006701	1.44991	3.23273e-05	Snrpd1	small nuclear ribonucleoprotein D1
PH_rn_0006720	2.64977	5.16109e-19	Chtf18	CTF18, chromosome transmission fidelity factor 18 homolog (S. cerevisiae)
PH_rn_0006777	1.11721	1.68882e-06	Grrp1	glycine/arginine rich protein 1
PH_rn_0006778	1.67863	5.08373e-10	Ap1s2	adaptor-related protein complex 1, sigma 2 subunit
PH_rn_0006781	2.10083	9.03928e-06	Ccr6	chemokine (C-C motif) receptor 6
PH_rn_0006784	2.25767	7.56299e-07	Ctrc	chymotrypsin C (caldecrin)
PH_rn_0006785	3.07069	6.31738e-19	Aplnr	apelin receptor
PH_rn_0006818	1.49075	4.10318e-12	Ak1	adenylate kinase 1
PH_rn_0006844	4.12427	4.9904e-10	Ccr1	chemokine (C-C motif) receptor 1
PH_rn_0006849	2.4677	9.11593e-05	Rad51	RAD51 homolog (S. cerevisiae)
PH_rn_0006850	1.15391	3.07556e-07	Wdhd1	WD repeat and HMG-box DNA binding protein 1
PH_rn_0006852	2.10848	2.4837e-09	Glipr1	GLI pathogenesis-related 1
PH_rn_0006862	2.83812	1.05579e-15	Dsn1	DSN1, MIND kinetochore complex component, homolog (S. cerevisiae)
PH_rn_0006873	3.25595	1.16111e-12	Aldh18a1	aldehyde dehydrogenase 18 family, member A1
PH_rn_0006886	1.2117	0.00715855	Tnfrsf18	tumor necrosis factor receptor superfamily, member 18
PH_rn_0006895	1.54706	1.36824e-09	Fen1	flap structure-specific endonuclease 1
PH_rn_0006897	2.50432	2.68434e-14	Depdc1b	DEP domain containing 1B
PH_rn_0006902	1.91754	1.81753e-08	Stap1	signal transducing adaptor family member 1
PH_rn_0006914	2.50507	1.17545e-09	Akr1b8	aldo-keto reductase family 1, member B8
PH_rn_0006919	2.09436	1.2614e-15	Chst14	carbohydrate (N-acetylgalactosamine 4-0) sulfotransferase 14
PH_rn_0006921	1.14742	0.000197271	Atp6v1d	ATPase, H+ transporting, lysosomal V1 subunit D
PH_rn_0006951	2.37557	6.62328e-06	Sh2d2a	SH2 domain containing 2A
PH_rn_0006971	3.62346	2.14981e-06	Csf3r	colony stimulating factor 3 receptor (granulocyte)
PH_rn_0006973	1.76088	1.39687e-12	Hip1	huntingtin interacting protein 1
PH_rn_0006981	1.63108	7.65018e-25	Rfx5	regulatory factor X, 5 (influences HLA class II expression)
PH_rn_0006982	2.2249	2.09635e-05	S1pr4	sphingosine-1-phosphate receptor 4
PH_rn_0006988	3.36777	1.63275e-11	Batf	basic leucine zipper transcription factor, ATF-like
PH_rn_0007001	3.10454	4.26898e-12	Rnd1	Rho family GTPase 1
PH_rn_0007011	1.94493	0.000182214	Slc1a5	solute carrier family 1 (neutral amino acid transporter), member 5
PH_rn_0007016	1.13699	0.00377283	Spns3	spinster homolog 3 (Drosophila)
PH_rn_0007021	1.37227	0.0231887	Lmcd1	LIM and cysteine-rich domains 1
PH_rn_0007023	2.28152	2.29395e-14	Zc3h12d	zinc finger CCCH type containing 12D
PH_rn_0007039	1.2672	0.00126376	C1qtnf7	C1q and tumor necrosis factor related protein 7
PH_rn_0007040	2.2218	3.22998e-15	Cd97	CD97 molecule
PH_rn_0007044	1.63868	0.0167531	Txk	TXK tyrosine kinase
PH_rn_0007046	2.2538	7.45237e-23	Srd5a3	steroid 5 alpha-reductase 3
PH_rn_0007050	2.19565	3.49975e-05	Xkr5	XK, Kell blood group complex subunit-related family, member 5
PH_rn_0007062	1.95016	5.77497e-10	Cd83	CD83 molecule
PH_rn_0007070	1.11995	0.00268524	Marveld3	MARVEL domain containing 3
PH_rn_0007081	2.16994	1.0047e-07	Hcls1	hematopoietic cell specific Lyn substrate 1
PH_rn_0007119	4.71925	2.47141e-25	Racgap1	Rac GTPase-activating protein 1
PH_rn_0007138	1.72616	3.40581e-12	Cks2,LOC100362620,LOC100362643	CDC28 protein kinase regulatory subunit 2,CDC28 protein kinase regulatory subunit 2,CDC28 protein kinase regulatory subunit 2
PH_rn_0007142	2.04857	2.96326e-05	Samsn1	SAM domain, SH3 domain and nuclear localization signals, 1
PH_rn_0007145	2.73745	6.34598e-12	Tnfrsf12a	tumor necrosis factor receptor superfamily, member 12a
PH_rn_0007160	3.01505	2.24395e-20	Sh3bgr	SH3 domain binding glutamic acid-rich protein
PH_rn_0007191	2.392	7.77248e-08	Myo1g	myosin IG
PH_rn_0007212	3.9587	6.61399e-13	Oasl	2'-5'-oligoadenylate synthetase-like
PH_rn_0007215	1.46515	0.00249874	Pcp4l1	Purkinje cell protein 4-like 1
PH_rn_0007228	1.97184	5.21165e-10	Evi2a	ecotropic viral integration site 2A
PH_rn_0007240	1.22555	0.000651232	Clec4b2	C-type lectin domain family 4, member B2
PH_rn_0007252	3.91059	4.24585e-07	Fam83d	family with sequence similarity 83, member D
PH_rn_0007259	1.98918	5.1784e-06	Klra1	killer cell lectin-like receptor subfamily A, member 1
PH_rn_0007262	1.00812	0.00201449	Pprc1	peroxisome proliferator-activated receptor gamma, coactivator-related 1
PH_rn_0007269	2.23465	0.00191597	Dmrtc2	DMRT-like family C2
PH_rn_0007281	1.02004	0.012005	Btbd17	BTB (POZ) domain containing 17
PH_rn_0007291	1.8294	4.51845e-05	Gins3	GINS complex subunit 3 (Psf3 homolog)
PH_rn_0007320	1.61083	0.000724584	Olfml2a	olfactomedin-like 2A
PH_rn_0007336	2.4172	6.2296e-06	Ccl19	chemokine (C-C motif) ligand 19
PH_rn_0007348	1.05099	0.0428692	Pde9a	phosphodiesterase 9A
PH_rn_0007355	1.36884	7.4345e-12	Ifi30	interferon gamma inducible protein 30
PH_rn_0007360	1.54378	8.91273e-12	Kif23	kinesin family member 23
PH_rn_0007362	2.54932	3.10006e-05	Steap2	STEAP family member 2, metalloreductase
PH_rn_0007363	1.27974	4.19043e-06	Serpinb6	serpin peptidase inhibitor, clade B (ovalbumin), member 6
PH_rn_0007366	1.44647	0.000224586	Folr1	folate receptor 1 (adult)
PH_rn_0007373	1.91411	1.38679e-10	Kdelr3	KDEL (Lys-Asp-Glu-Leu) endoplasmic reticulum protein retention receptor 3
PH_rn_0007376	1.96483	0.00012775	Upk1a	uroplakin 1A
PH_rn_0007388	1.97324	1.50726e-10	Lhfpl2	lipoma HMGIC fusion partner-like 2
PH_rn_0007403	1.29689	1.25066e-13	Arpc3	actin related protein 2/3 complex, subunit 3
PH_rn_0007416	1.39784	0.000126798	Fscn3	fascin homolog 3, actin-bundling protein, testicular (Strongylocentrotus purpuratus)
PH_rn_0007436	1.59088	0.00020766	Plk5	polo-like kinase 5
PH_rn_0007452	1.2839	0.00304815	Haus3	HAUS augmin-like complex, subunit 3
PH_rn_0007460	1.32022	0.00376075	Tjp3	tight junction protein 3
PH_rn_0007479	2.45379	3.34289e-07	Gpr65	G-protein coupled receptor 65
PH_rn_0007514	1.06999	8.47529e-05	Fkbp14	FK506 binding protein 14
PH_rn_0007527	1.13997	8.36914e-07	Pvrl2	poliovirus receptor-related 2
PH_rn_0007529	1.1358	3.33158e-08	Rbms2	RNA binding motif, single stranded interacting protein 2
PH_rn_0007543	1.21992	4.3835e-07	Tmem151a,LOC100911978	transmembrane protein 151A,transmembrane protein 151A-like
PH_rn_0007552	1.61235	1.44797e-06	Nfkbie	nuclear factor of kappa light polypeptide gene enhancer in B-cells inhibitor, epsilon
PH_rn_0007566	1.5278	0.000142038	Birc3	baculoviral IAP repeat-containing 3
PH_rn_0007574	1.45568	6.63523e-07	Slc37a1	solute carrier family 37 (glycerol-3-phosphate transporter), member 1
PH_rn_0007600	2.10841	7.46258e-07	Cd68	Cd68 molecule
PH_rn_0007604	1.12457	5.17214e-05	Plekhg2	pleckstrin homology domain containing, family G (with RhoGef domain) member 2
PH_rn_0007605	2.51638	4.72246e-17	Ptpro	protein tyrosine phosphatase, receptor type, O
PH_rn_0007607	2.73589	1.5903e-05	Gstm3	glutathione S-transferase mu 3
PH_rn_0007609	1.57957	0.000645358	Zdhhc21	zinc finger, DHHC-type containing 21
PH_rn_0007630	1.67193	5.42252e-07	Jam2	junctional adhesion molecule 2
PH_rn_0007639	1.63691	7.79023e-13	Ifitm1	interferon induced transmembrane protein 1
PH_rn_0007652	1.872	0.0122755	Cst7	cystatin F (leukocystatin)
PH_rn_0007661	1.29599	3.42951e-07	Snrpa	small nuclear ribonucleoprotein polypeptide A
PH_rn_0007662	1.55878	1.64758e-07	Slc35c2	solute carrier family 35, member C2
PH_rn_0007669	2.11835	7.44726e-06	Serpinb9	serpin peptidase inhibitor, clade B (ovalbumin), member 9
PH_rn_0007685	2.24679	0.000443658	Psat1	phosphoserine aminotransferase 1
PH_rn_0007686	2.65769	4.39095e-06	Ptprcap	protein tyrosine phosphatase, receptor type, C-associated protein
PH_rn_0007705	1.14887	0.000679883	Foxs1	forkhead box S1
PH_rn_0007706	2.29668	3.90169e-10	Orc6	origin recognition complex, subunit 6
PH_rn_0007724	1.62375	0.000153435	Nckap1l	NCK associated protein 1 like
PH_rn_0007737	2.11027	0.00184531	Sytl3	synaptotagmin-like 3
PH_rn_0007742	1.70144	1.90859e-06	Abi3	ABI family, member 3
PH_rn_0007751	2.06478	0.000159646	Lrrn4cl	LRRN4 C-terminal like
PH_rn_0007767	1.45003	3.64143e-09	Mical1	microtubule associated monoxygenase, calponin and LIM domain containing 1
PH_rn_0007773	1.36988	7.04711e-17	Tnip1	TNFAIP3 interacting protein 1
PH_rn_0007784	2.02547	7.98211e-07	Rnf19b	ring finger protein 19B
PH_rn_0007788	4.0017	5.52285e-27	Spag5	sperm associated antigen 5
PH_rn_0007792	1.13898	0.00018485	Arhgap10	Rho GTPase activating protein 10
PH_rn_0007812	1.65105	0.000346181	Adamts9	ADAM metallopeptidase with thrombospondin type 1 motif, 9
PH_rn_0007817	1.75441	0.023376	Gpr83	G protein-coupled receptor 83
PH_rn_0007827	1.91988	0.000123061	Ciita	class II, major histocompatibility complex, transactivator
PH_rn_0007835	1.19336	3.14148e-05	Sec14l1	SEC14-like 1 (S. cerevisiae)
PH_rn_0007836	1.13602	3.0365e-06	Tnfsf13	tumor necrosis factor (ligand) superfamily, member 13
PH_rn_0007841	2.43281	1.04072e-07	Parvg	parvin, gamma
PH_rn_0007864	1.49666	0.000127319	Plxdc2	plexin domain containing 2
PH_rn_0007873	2.14267	1.50496e-06	Fbn1	fibrillin 1
PH_rn_0007879	1.63254	0.000311116	Smpdl3b	sphingomyelin phosphodiesterase, acid-like 3B
PH_rn_0007890	2.35922	2.18495e-13	Rac2	ras-related C3 botulinum toxin substrate 2 (rho family, small GTP binding protein Rac2)
PH_rn_0007905	1.41993	2.65221e-07	Ano6	anoctamin 6
PH_rn_0007917	1.15833	0.00399995	Gmip	Gem-interacting protein
PH_rn_0007928	1.40025	1.65895e-05	Arhgef3	Rho guanine nucleotide exchange factor (GEF) 3
PH_rn_0007929	1.90593	5.07031e-06	Hmha1	histocompatibility (minor) HA-1
PH_rn_0007935	1.35584	0.00106456	Etv5	ets variant 5
PH_rn_0007944	1.29454	6.89774e-09	Ssbp4	single stranded DNA binding protein 4
PH_rn_0007958	2.63451	1.61197e-05	Ebi3	Epstein-Barr virus induced 3
PH_rn_0007959	1.7197	5.72215e-07	Lmo2	LIM domain only 2
PH_rn_0007965	2.7163	2.84557e-05	Cdc7	cell division cycle 7 homolog (S. cerevisiae)
PH_rn_0007966	1.2183	1.38945e-05	Tnip2	TNFAIP3 interacting protein 2
PH_rn_0007970	1.25319	4.36277e-08	Snai1	snail homolog 1 (Drosophila)
PH_rn_0007978	2.95492	3.44535e-07	Pcdh17	protocadherin 17
PH_rn_0007982	1.73612	0.0243096	Tnfrsf17	tumor necrosis factor receptor superfamily, member 17
PH_rn_0007987	1.30096	3.33388e-05	Stom	stomatin
PH_rn_0008008	3.39795	1.86148e-08	Tox	thymocyte selection-associated high mobility group box
PH_rn_0008021	1.12443	0.00672174	Spry2	sprouty homolog 2 (Drosophila)
PH_rn_0008036	1.16276	0.0045723	Slc43a2	solute carrier family 43, member 2
PH_rn_0008056	1.28736	0.000745799	Ets2	v-ets erythroblastosis virus E26 oncogene homolog 2 (avian)
PH_rn_0008057	3.22916	8.13412e-15	Myo1f	myosin IF
PH_rn_0008061	1.59651	9.99548e-07	Prmt2	protein arginine methyltransferase 2
PH_rn_0008087	1.35522	0.015985	Gpr132	G protein-coupled receptor 132
PH_rn_0008097	1.51743	2.07914e-11	Kifc3	kinesin family member C3
PH_rn_0008126	2.15135	2.37117e-11	Oasl2	2'-5' oligoadenylate synthetase-like 2
PH_rn_0008132	1.26912	5.85097e-05	Maged2	melanoma antigen, family D, 2
PH_rn_0008141	2.21975	1.95457e-06	Arhgap22	Rho GTPase activating protein 22
PH_rn_0008143	2.0086	4.7918e-06	Eif4e3	eukaryotic translation initiation factor 4E family member 3
PH_rn_0008152	1.95738	1.37432e-10	Enpp4	ectonucleotide pyrophosphatase/phosphodiesterase 4
PH_rn_0008161	1.93889	1.22037e-06	Fkbp10	FK506 binding protein 10
PH_rn_0008166	2.21409	4.68224e-08	Ccdc69	coiled-coil domain containing 69
PH_rn_0008175	3.15166	9.26475e-11	Mastl	microtubule associated serine/threonine kinase-like
PH_rn_0008178	1.12594	3.87722e-06	Wwc2	WW and C2 domain containing 2
PH_rn_0008181	1.99893	1.41196e-11	Tmbim1	transmembrane BAX inhibitor motif containing 1
PH_rn_0008188	2.07094	0.0246303	Scin	scinderin
PH_rn_0008196	1.91227	8.35908e-08	Mpzl2	myelin protein zero-like 2
PH_rn_0008202	1.76139	1.25461e-05	Fgd2	FYVE, RhoGEF and PH domain containing 2
PH_rn_0008215	1.64205	3.46678e-08	Rhoh	ras homolog family member H
PH_rn_0008229	1.39056	1.05422e-06	Vps18	vacuolar protein sorting 18 homolog (S. cerevisiae)
PH_rn_0008259	1.52893	3.18404e-07	Rnasel	ribonuclease L (2',5'-oligoisoadenylate synthetase-dependent)
PH_rn_0008262	2.1204	5.00786e-06	Fbxo5	F-box protein 5
PH_rn_0008285	1.36264	0.000167832	Slc35f2	solute carrier family 35, member F2
PH_rn_0008287	3.1096	2.91508e-11	Pqlc3	PQ loop repeat containing 3
PH_rn_0008320	2.17011	3.00989e-10	Sash3	SAM and SH3 domain containing 3
PH_rn_0008324	1.55682	1.06383e-16	Zmynd8	zinc finger, MYND-type containing 8
PH_rn_0008331	2.58394	1.08201e-36	Ube2c	ubiquitin-conjugating enzyme E2C
PH_rn_0008341	1.88828	1.31814e-12	Mob3a	MOB kinase activator 3A
PH_rn_0008349	3.46641	1.45908e-05	Nkg7	natural killer cell group 7 sequence
PH_rn_0008351	3.3147	0.00115574	Srpx2	sushi-repeat-containing protein, X-linked 2
PH_rn_0008354	1.08391	0.0383018	Casp8	caspase 8
PH_rn_0008374	3.77062	8.28661e-09	Cd3e	CD3 molecule, epsilon
PH_rn_0008386	1.37022	0.0018041	Sept6	septin 6
PH_rn_0008394	1.01749	4.03528e-06	Rcsd1	RCSD domain containing 1
PH_rn_0008395	1.16792	9.03687e-06	Rasgrp3	RAS guanyl releasing protein 3 (calcium and DAG-regulated)
PH_rn_0008415	3.3292	3.9684e-11	Dennd2d	DENN/MADD domain containing 2D
PH_rn_0008422	1.02406	5.34225e-07	Vrk1	vaccinia related kinase 1
PH_rn_0008425	1.73128	3.15698e-23	Mcm2	minichromosome maintenance complex component 2
PH_rn_0008453	1.54735	5.20665e-05	LOC100910276,N4bp3	nedd4 binding protein 3-like,Nedd4 binding protein 3
PH_rn_0008457	1.50617	0.00079488	Chac1	ChaC, cation transport regulator homolog 1 (E. coli)
PH_rn_0008468	1.31421	6.99935e-06	Pgm2	phosphoglucomutase 2
PH_rn_0008470	1.07433	0.00610945	Slc27a3	solute carrier family 27 (fatty acid transporter), member 3
PH_rn_0008473	2.39534	7.71585e-08	Cd180	CD180 molecule
PH_rn_0008475	1.58609	8.56323e-09	Sh3bgrl3	SH3 domain binding glutamic acid-rich protein-like 3
PH_rn_0008480	3.031	2.64084e-11	Dlgap5	discs, large (Drosophila) homolog-associated protein 5
PH_rn_0008488	1.70585	0.00602891	Ccl21	chemokine (C-C motif) ligand 21
PH_rn_0008490	1.57742	7.75201e-05	Enc1	ectodermal-neural cortex 1
PH_rn_0008499	1.0243	0.00263708	Olfml2b	olfactomedin-like 2B
PH_rn_0008504	2.00752	4.53591e-06	Spint1	serine peptidase inhibitor, Kunitz type 1
PH_rn_0008508	2.60674	1.48362e-06	Pou2af1	POU class 2 associating factor 1
PH_rn_0008510	1.34146	1.5827e-06	Rab32	RAB32, member RAS oncogene family
PH_rn_0008544	3.70565	1.47086e-09	Dusp2	dual specificity phosphatase 2
PH_rn_0008553	2.25236	1.49532e-05	Itk	IL2-inducible T-cell kinase
PH_rn_0008554	1.15614	1.37356e-06	Rfc3	replication factor C (activator 1) 3
PH_rn_0008563	1.03788	0.000115155	Klhl8	kelch-like 8 (Drosophila)
PH_rn_0008575	1.29496	0.0069728	Dusp8	dual specificity phosphatase 8
PH_rn_0008584	1.49993	0.000296225	Fhdc1	FH2 domain containing 1
PH_rn_0008598	1.51686	1.40107e-05	Mthfd2	methylenetetrahydrofolate dehydrogenase (NADP+ dependent) 2, methenyltetrahydrofolate cyclohydrolase
PH_rn_0008608	1.30418	3.9932e-05	Polr3g	polymerase (RNA) III (DNA directed) polypeptide G
PH_rn_0008614	1.38437	6.63039e-06	Lrfn4	leucine rich repeat and fibronectin type III domain containing 4
PH_rn_0008619	1.02465	0.0466566	Rhbdl3	rhomboid, veinlet-like 3 (Drosophila)
PH_rn_0008623	2.58979	0.00210686	Itga4	integrin, alpha 4
PH_rn_0008628	3.29752	2.18603e-42	Tnfrsf9	tumor necrosis factor receptor superfamily, member 9
PH_rn_0008645	1.11652	2.25929e-06	Arrdc1	arrestin domain containing 1
PH_rn_0008651	1.01095	5.98331e-05	Trim5	tripartite motif-containing 5
PH_rn_0008662	2.41282	1.77365e-09	Akna	AT-hook transcription factor
PH_rn_0008698	1.01977	9.5605e-05	Igfbp7	insulin-like growth factor binding protein 7
PH_rn_0008699	1.66047	1.21895e-08	Iqgap1	IQ motif containing GTPase activating protein 1
PH_rn_0008737	1.09864	9.30873e-05	Lsm11	LSM11, U7 small nuclear RNA associated
PH_rn_0008747	1.59626	0.0306997	Rasl12	RAS-like, family 12
PH_rn_0008757	1.8429	2.26973e-09	Unc93b1	unc-93 homolog B1 (C. elegans)
PH_rn_0008758	3.15881	6.7982e-12	Clec12a	C-type lectin domain family 12, member A
PH_rn_0008759	1.39839	3.72776e-11	Wbp5	WW domain binding protein 5
PH_rn_0008761	1.07425	3.20316e-08	Armcx2	armadillo repeat containing, X-linked 2
PH_rn_0008789	1.63864	5.35098e-12	Ikbke	inhibitor of kappa light polypeptide gene enhancer in B-cells, kinase epsilon
PH_rn_0008796	1.86696	2.05215e-17	Fam129b	family with sequence similarity 129, member B
PH_rn_0008804	1.35374	7.05882e-10	Agtpbp1	ATP/GTP binding protein 1
PH_rn_0008807	1.28846	0.00034303	Cd3eap	CD3e molecule, epsilon associated protein
PH_rn_0008826	2.60424	1.49266e-05	Ncf1	neutrophil cytosolic factor 1
PH_rn_0008833	1.23331	0.0175188	Il27ra	interleukin 27 receptor, alpha
PH_rn_0008844	1.5226	5.60874e-10	Cdr2	cerebellar degeneration-related 2
PH_rn_0008862	1.75312	2.84806e-08	Exo5	exonuclease 5
PH_rn_0008864	1.06017	0.00175905	Bri3bp	Bri3 binding protein
PH_rn_0008894	2.8769	1.97109e-06	Il21r	interleukin 21 receptor
PH_rn_0008895	3.69723	7.68422e-19	Kif20a	kinesin family member 20A
PH_rn_0008899	2.79871	1.09367e-13	Sp100	SP100 nuclear antigen
PH_rn_0008909	1.87925	3.63875e-06	Spic	Spi-C transcription factor (Spi-1/PU.1 related)
PH_rn_0008916	1.21446	0.000241446	Dse	dermatan sulfate epimerase
PH_rn_0008920	1.781	9.84848e-09	Btk	Bruton agammaglobulinemia tyrosine kinase
PH_rn_0008932	2.09386	2.47112e-05	Usp18	ubiquitin specific peptidase 18
PH_rn_0008938	3.35248	2.49737e-21	Ly6e	lymphocyte antigen 6 complex, locus E
PH_rn_0008950	2.40428	1.05491e-06	Folr2	folate receptor 2 (fetal)
PH_rn_0008973	1.17528	0.0109703	Rabgap1l	RAB GTPase activating protein 1-like
PH_rn_0008979	1.07729	0.000310221	Nup205	nucleoporin 205
PH_rn_0008986	1.90079	3.9675e-09	Itga8	integrin, alpha 8
PH_rn_0008998	2.12235	2.12713e-06	Ccrl2	chemokine (C-C motif) receptor-like 2
PH_rn_0009071	1.13804	8.3207e-05	Tapbpl	TAP binding protein-like
PH_rn_0009072	1.74817	1.16102e-14	RGD1306058	similar to RIKEN cDNA 1110007C09
PH_rn_0009087	1.34796	0.00027693	Dusp10	dual specificity phosphatase 10
PH_rn_0009119	1.08866	8.59692e-07	Cmtm3	CKLF-like MARVEL transmembrane domain containing 3
PH_rn_0009121	3.52074	1.32157e-14	Vil1	villin 1
PH_rn_0009131	1.71007	2.53562e-07	Igsf8	immunoglobulin superfamily, member 8
PH_rn_0009133	2.30033	4.6152e-10	Pdk3	pyruvate dehydrogenase kinase, isozyme 3
PH_rn_0009137	3.48996	4.9342e-11	Slc2a6	solute carrier family 2 (facilitated glucose transporter), member 6
PH_rn_0009161	1.11756	0.00102025	Sipa1	signal-induced proliferation-associated 1
PH_rn_0009172	3.60765	2.2743e-12	Ndc80	NDC80 homolog, kinetochore complex component (S. cerevisiae)
PH_rn_0009177	2.55148	7.00984e-08	Cd247	Cd247 molecule
PH_rn_0009185	1.99383	0.000917259	Bcl11b	B-cell CLL/lymphoma 11B (zinc finger protein)
PH_rn_0009187	2.00831	6.81704e-06	Tbx21	T-box 21
PH_rn_0009194	1.10958	3.75312e-09	Rab38	RAB38, member RAS oncogene family
PH_rn_0009221	2.05129	1.06216e-06	Uba7	ubiquitin-like modifier activating enzyme 7
PH_rn_0009232	1.31064	0.00115903	Spsb4	splA/ryanodine receptor domain and SOCS box containing 4
PH_rn_0009242	1.65308	0.000293431	Sema3b	sema domain, immunoglobulin domain (Ig), short basic domain, secreted, (semaphorin) 3B
PH_rn_0009252	2.64466	0	Slc25a24	solute carrier family 25 (mitochondrial carrier, phosphate carrier), member 24
PH_rn_0009254	1.63892	1.94351e-06	Col4a1	collagen, type IV, alpha 1
PH_rn_0009263	1.97757	2.36073e-05	Aloxe3	arachidonate lipoxygenase 3
PH_rn_0009264	1.84752	5.97172e-08	Dkk3	dickkopf 3 homolog (Xenopus laevis)
PH_rn_0009268	1.88661	0.000279719	Adamdec1	ADAM-like, decysin 1
PH_rn_0009274	1.9201	1.38338e-10	Inpp1	inositol polyphosphate-1-phosphatase
PH_rn_0009275	2.05472	1.34379e-05	Loxl2	lysyl oxidase-like 2
PH_rn_0009289	3.25281	1.18729e-09	Bcl2a1	BCL2-related protein A1
PH_rn_0009292	2.07421	3.11862e-06	Cd40	CD40 molecule, TNF receptor superfamily member 5
PH_rn_0009293	1.18232	0.0199272	Prtfdc1	phosphoribosyl transferase domain containing 1
PH_rn_0009299	1.46745	8.6337e-05	Csf2rb	colony stimulating factor 2 receptor, beta, low-affinity (granulocyte-macrophage)
PH_rn_0009302	2.57082	3.70916e-12	Clec7a	C-type lectin domain family 7, member A
PH_rn_0009314	2.95265	1.00303e-09	Tnfrsf14	tumor necrosis factor receptor superfamily, member 14
PH_rn_0009325	2.24947	2.7441e-13	Fmnl1	formin-like 1
PH_rn_0009327	1.49701	9.60156e-05	Cep112	centrosomal protein 112kDa
PH_rn_0009331	3.7756	7.1822e-11	Ccdc68	coiled-coil domain containing 68
PH_rn_0009333	2.24041	3.21532e-17	Pycard	PYD and CARD domain containing
PH_rn_0009337	1.42805	0.000581572	Tnfsf10	tumor necrosis factor (ligand) superfamily, member 10
PH_rn_0009378	3.78714	1.02564e-06	Vcan	versican
PH_rn_0009392	2.26177	3.15321e-11	Laptm5	lysosomal protein transmembrane 5
PH_rn_0009409	2.75356	4.93738e-28	Cdt1	chromatin licensing and DNA replication factor 1
PH_rn_0009411	1.01401	0.0291961	Smoc2	SPARC related modular calcium binding 2
PH_rn_0009436	2.55334	9.89835e-12	Bak1	BCL2-antagonist/killer 1
PH_rn_0009455	1.23026	0.0169169	Rgl1	ral guanine nucleotide dissociation stimulator,-like 1
PH_rn_0009468	1.12513	0.0420736	Slc7a4	solute carrier family 7 (orphan transporter), member 4
PH_rn_0009480	2.56332	1.35994e-12	Rhbdf2	rhomboid 5 homolog 2 (Drosophila)
PH_rn_0009481	2.2754	0.00108777	Fut7	fucosyltransferase 7 (alpha (1,3) fucosyltransferase)
PH_rn_0009490	1.11487	0.000180278	Elk3	ELK3, ETS-domain protein
PH_rn_0009500	1.53915	0.00333475	Satb1	SATB homeobox 1
PH_rn_0009509	2.31817	4.8866e-09	Cdkn1a	cyclin-dependent kinase inhibitor 1A
PH_rn_0009515	2.01763	5.31155e-07	Ncf4	neutrophil cytosolic factor 4
PH_rn_0009516	1.17449	8.46875e-05	Cd7	Cd7 molecule
PH_rn_0009520	1.6282	4.30704e-07	Slc7a7	solute carrier family 7 (amino acid transporter light chain, y+L system), member 7
PH_rn_0009521	1.45523	8.33617e-07	Nfkb2	nuclear factor of kappa light polypeptide gene enhancer in B-cells 2, p49/p100
PH_rn_0009546	3.68141	1.61654e-05	Trem2	triggering receptor expressed on myeloid cells 2
PH_rn_0009560	1.45508	2.01929e-15	Aida	axin interactor, dorsalization associated
PH_rn_0009572	3.3517	1.08757e-23	Traip	TRAF-interacting protein
PH_rn_0009601	1.85404	0.0308608	Crlf1	cytokine receptor-like factor 1
PH_rn_0009618	2.34902	8.38146e-07	LOC302022,LOC100912842,LOC100912790,LOC100912349	similar to nidogen 2 protein,nidogen-2-like,nidogen-2-like,nidogen-2-like
PH_rn_0009668	2.37163	4.07186e-26	Ppm1n	protein phosphatase, Mg2+/Mn2+ dependent, 1N
PH_rn_0009689	2.81208	5.9658e-08	Upp1	uridine phosphorylase 1
PH_rn_0009698	2.16675	1.37787e-06	Msantd3	Myb/SANT-like DNA-binding domain containing 3
PH_rn_0009703	1.64583	0.00764684	Tlr7	toll-like receptor 7
PH_rn_0009705	1.41894	0.000118584	Gca	grancalcin
PH_rn_0009707	1.80598	0.000383085	Nsl1	NSL1, MIND kinetochore complex component, homolog (S. cerevisiae)
PH_rn_0009712	1.02903	6.19751e-05	C2cd5	C2 calcium-dependent domain containing 5
PH_rn_0009720	3.23834	1.8826e-18	LOC687105	hypothetical protein LOC687105
PH_rn_0009728	1.08807	4.46291e-05	Lgalsl	lectin, galactoside-binding-like
PH_rn_0009739	1.63382	3.65412e-05	Tnfrsf10b	tumor necrosis factor receptor superfamily, member 10b
PH_rn_0009741	1.3374	6.82628e-07	Wdpcp	WD repeat containing planar cell polarity effector
PH_rn_0009745	2.01543	3.51033e-13	MGC112715	hypothetical protein LOC690899
PH_rn_0009747	1.48706	6.56858e-06	Tmem237	transmembrane protein 237
PH_rn_0009749	1.69043	1.10729e-07	Tor4a	torsin family 4, member A
PH_rn_0009751	1.39598	2.51465e-09	Plekhf2	pleckstrin homology domain containing, family F (with FYVE domain) member 2
PH_rn_0009785	2.43661	1.64313e-29	Rad54l	RAD54 like (S. cerevisiae)
PH_rn_0009808	2.07931	1.39443e-10	Dok2	docking protein 2
PH_rn_0009824	1.34469	1.08381e-10	Fam89a	family with sequence similarity 89, member A
PH_rn_0009832	1.12129	3.18392e-05	Plgrkt	plasminogen receptor, C-terminal lysine transmembrane protein
PH_rn_0009839	2.24739	1.52746e-16	Incenp	inner centromere protein
PH_rn_0009845	3.41069	1.54083e-12	Kntc1	kinetochore associated 1
PH_rn_0009847	1.76217	9.79861e-07	Irf5	interferon regulatory factor 5
PH_rn_0009865	2.88181	9.81705e-08	Slamf8	SLAM family member 8
PH_rn_0009906	1.84461	5.59021e-05	Col16a1	collagen, type XVI, alpha 1
PH_rn_0009938	2.14874	8.43246e-08	Trim59	tripartite motif-containing 59
PH_rn_0009970	1.50323	2.32165e-06	Calml4	calmodulin-like 4
PH_rn_0009978	1.39576	0.000264885	Col7a1	collagen, type VII, alpha 1
PH_rn_0009979	2.4687	1.89018e-06	Kif12	kinesin family member 12
PH_rn_0009981	1.01843	7.9371e-06	Ss18	synovial sarcoma translocation, Chromosome 18
PH_rn_0009986	1.89333	4.72351e-05	Cyfip2	cytoplasmic FMR1 interacting protein 2
PH_rn_0009994	3.10269	5.25867e-19	Fam72a	family with sequence similarity 72, member A
PH_rn_0010020	2.13253	0.000133463	Igtp	interferon gamma induced GTPase
PH_rn_0010033	1.08414	9.83484e-06	Hic1	hypermethylated in cancer 1
PH_rn_0010037	3.47122	1.40662e-06	RGD1565374	similar to hypothetical protein LOC199675
PH_rn_0010063	4.09256	9.1905e-21	Prc1	protein regulator of cytokinesis 1
PH_rn_0010101	1.73666	7.13338e-18	Tmem14a	transmembrane protein 14A
PH_rn_0010104	1.97762	0.000130058	Irf4	interferon regulatory factor 4
PH_rn_0010121	1.52158	0.001177	Hist1h2bo	histone cluster 1, H2bo
PH_rn_0010122	1.36167	0.000503883	Mtbp	Mdm2, transformed 3T3 cell double minute 2, p53 binding protein (mouse) binding protein, 104kDa
PH_rn_0010134	2.98146	6.01862e-12	Gmnn	geminin
PH_rn_0010147	1.60586	7.94583e-05	RGD1563982	similar to F-box only protein 27
PH_rn_0010181	2.50955	1.11267e-09	Tmem173	transmembrane protein 173
PH_rn_0010207	3.74342	2.13772e-25	Slamf9	SLAM family member 9
PH_rn_0010223	1.54762	2.02268e-06	Ckap4	cytoskeleton-associated protein 4
PH_rn_0010244	1.57605	4.11015e-05	RGD1560010	RGD1560010
PH_rn_0010246	1.05403	0.00102157	Cenpj	centromere protein J
PH_rn_0010271	1.40686	2.71536e-12	Rcn3	reticulocalbin 3, EF-hand calcium binding domain
PH_rn_0010272	1.52488	4.15448e-10	Tmem189	transmembrane protein 189
PH_rn_0010284	1.11364	2.5292e-06	Map3k6	mitogen-activated protein kinase kinase kinase 6
PH_rn_0010288	3.56293	2.162e-11	RGD1565785	similar to chromosome X open reading frame 21
PH_rn_0010289	1.31933	1.28457e-06	Tmem206	transmembrane protein 206
PH_rn_0010297	2.13054	5.76331e-06	LOC680663	hypothetical protein LOC680663
PH_rn_0010325	1.3361	4.6041e-06	Pbk	PDZ binding kinase
PH_rn_0010332	3.7857	3.36846e-05	Ccl12	chemokine (C-C motif) ligand 12
PH_rn_0010338	1.42595	6.36221e-05	RGD1563222	similar to RIKEN cDNA A930018P22
PH_rn_0010342	2.02511	4.63034e-10	Tmem26	transmembrane protein 26
PH_rn_0010349	1.89137	4.25506e-12	Smc4	structural maintenance of chromosomes 4
PH_rn_0010361	2.30494	9.38209e-11	Ly86	lymphocyte antigen 86
PH_rn_0010369	1.51034	1.31696e-14	RGD1564450	RGD1564450
PH_rn_0010388	2.0733	0.00433793	Plekhs1	pleckstrin homology domain containing, family S member 1
PH_rn_0010391	2.07969	0.000359336	Stat4	signal transducer and activator of transcription 4
PH_rn_0010394	1.95258	2.48369e-10	Fermt3	fermitin family member 3
PH_rn_0010411	1.35542	1.88742e-05	Papss1	3'-phosphoadenosine 5'-phosphosulfate synthase 1
PH_rn_0010417	1.01454	3.33954e-06	Cdyl2	chromodomain protein, Y-like 2
PH_rn_0010426	1.67781	7.87356e-21	Orm1	orosomucoid 1
PH_rn_0010440	2.22356	1.21347e-27	Npdc1	neural proliferation, differentiation and control, 1
PH_rn_0010441	1.52371	0.000521951	LOC100910410,Lypd4	ly6/PLAUR domain-containing protein 4-like,Ly6/Plaur domain containing 4
PH_rn_0010454	2.65044	0.00046187	Pla2g2d	phospholipase A2, group IID
PH_rn_0010464	2.1788	7.38353e-13	Fhl3	four and a half LIM domains 3
PH_rn_0010473	2.60651	2.03003e-26	Il18bp	interleukin 18 binding protein
PH_rn_0010487	1.00731	0.0433236	Mylk2	myosin light chain kinase 2
PH_rn_0010495	1.12994	0.00463906	Sema4a	sema domain, immunoglobulin domain (Ig), transmembrane domain (TM) and short cytoplasmic domain, (semaphorin) 4A
PH_rn_0010496	1.49345	1.67528e-13	Pcna	proliferating cell nuclear antigen
PH_rn_0010508	2.73673	4.16582e-13	Kif18a	kinesin family member 18A
PH_rn_0010510	1.05082	6.09495e-05	Lamc1	laminin, gamma 1
PH_rn_0010511	1.77373	1.038e-10	Fes	feline sarcoma oncogene
PH_rn_0010513	1.01421	1.25027e-09	Rnf114	ring finger protein 114
PH_rn_0010522	3.22778	1.54244e-19	Plac8,LOC100910270	placenta-specific 8,uncharacterized LOC100910270
PH_rn_0010528	1.10956	7.41928e-15	Ube2n,LOC100909892	ubiquitin-conjugating enzyme E2N,ubiquitin-conjugating enzyme E2 N-like
PH_rn_0010538	1.99216	8.21651e-15	Chpf	chondroitin polymerizing factor
PH_rn_0010553	1.5355	0.00635814	Cd79b	Cd79b molecule, immunoglobulin-associated beta
PH_rn_0010559	1.02731	0.00437924	B4galt5	UDP-Gal:betaGlcNAc beta 1,4-galactosyltransferase, polypeptide 5
PH_rn_0010561	2.06062	2.55557e-06	Mcoln2	mucolipin 2
PH_rn_0010578	6.49243	0	Lcn2	lipocalin 2
PH_rn_0010579	2.84013	1.59364e-15	Mcm5	minichromosome maintenance complex component 5
PH_rn_0010597	1.29013	0.000698123	Stk17b	serine/threonine kinase 17b
PH_rn_0010606	2.17406	1.13352e-09	Chek2	checkpoint kinase 2
PH_rn_0010614	1.29408	3.88495e-12	Sat1	spermidine/spermine N1-acetyl transferase 1
PH_rn_0010633	1.58756	0.0305426	Scara5	scavenger receptor class A, member 5 (putative)
PH_rn_0010635	1.13855	0.0218865	Pld4	phospholipase D family, member 4
PH_rn_0010637	1.18816	0.00727871	Hrasls5	HRAS-like suppressor family, member 5
PH_rn_0010639	1.02417	3.79887e-07	Eps15	epidermal growth factor receptor pathway substrate 15
PH_rn_0010642	1.92187	1.34327e-09	Arhgap9	Rho GTPase activating protein 9
PH_rn_0010660	1.37408	9.77659e-05	Pdgfrb	platelet derived growth factor receptor, beta polypeptide
PH_rn_0010664	1.49743	8.98148e-09	Smc2	structural maintenance of chromosomes 2
PH_rn_0010672	2.09578	7.69673e-08	Ptplad2	protein tyrosine phosphatase-like A domain containing 2
PH_rn_0010673	1.3302	6.94401e-07	Zdhhc18	zinc finger, DHHC-type containing 18
PH_rn_0010675	1.12438	0.0108397	Ccdc19	coiled-coil domain containing 19
PH_rn_0010687	1.22637	1.97963e-06	Jund	jun D proto-oncogene
PH_rn_0010689	2.04146	3.7631e-11	Arhgdib	Rho, GDP dissociation inhibitor (GDI) beta
PH_rn_0010693	1.21478	0.0149727	Isg20	interferon stimulated exonuclease gene 20
PH_rn_0010694	1.1804	0.000906813	Nod2	nucleotide-binding oligomerization domain containing 2
PH_rn_0010701	2.05222	1.03011e-15	Ifitm2	interferon induced transmembrane protein 2
PH_rn_0010723	1.05793	0.000824934	Lrrc49	leucine rich repeat containing 49
PH_rn_0010746	2.2294	9.35975e-08	Tlr2	toll-like receptor 2
PH_rn_0010755	1.00145	2.49505e-07	Kctd17	potassium channel tetramerisation domain containing 17
PH_rn_0010765	1.88576	0.00185618	Gpr84	G protein-coupled receptor 84
PH_rn_0010766	1.78674	7.05324e-11	Cdc25c	cell division cycle 25 homolog C (S. pombe)
PH_rn_0010774	1.07607	0.00129401	Cpt1b	carnitine palmitoyltransferase 1b, muscle
PH_rn_0010794	1.79378	0.000600503	Eme1	essential meiotic endonuclease 1 homolog 1 (S. pombe)
PH_rn_0010800	1.63478	2.0602e-05	Cd8b	CD8b molecule
PH_rn_0010805	1.19471	2.30725e-06	Cdkn2c	cyclin-dependent kinase inhibitor 2C (p18, inhibits CDK4)
PH_rn_0010815	1.26614	2.1888e-15	Il10rb	interleukin 10 receptor, beta
PH_rn_0010832	1.44126	6.8616e-05	Fyb	FYN binding protein
PH_rn_0010838	1.58232	2.74519e-07	Lrr1	leucine rich repeat protein 1
PH_rn_0010869	2.55865	4.47502e-11	Haus4	HAUS augmin-like complex, subunit 4
PH_rn_0010875	1.66087	0.000142124	Tmem150b	transmembrane protein 150B
PH_rn_0010879	1.05839	0.0490157	Tshr	thyroid stimulating hormone receptor
PH_rn_0010883	1.51255	0.00276727	Klhl15,LOC100911168	kelch-like 15 (Drosophila),kelch-like protein 15-like
PH_rn_0010884	3.49627	4.74282e-16	Il2rg	interleukin 2 receptor, gamma
PH_rn_0010930	1.33443	1.28602e-07	Fbxl8	F-box and leucine-rich repeat protein 8
PH_rn_0010951	1.0862	0.0200138	Magee1	melanoma antigen, family E, 1
PH_rn_0010967	2.63204	1.88445e-24	Popdc2	popeye domain containing 2
PH_rn_0010975	2.14361	7.94489e-12	Glod5	glyoxalase domain containing 5
PH_rn_0010990	2.29009	1.22733e-09	Plau	plasminogen activator, urokinase
PH_rn_0011009	1.91724	5.42656e-09	Gmds	GDP-mannose 4, 6-dehydratase
PH_rn_0011015	1.97178	1.78463e-09	Elmo1	engulfment and cell motility 1
PH_rn_0011039	1.15063	0.000322636	Acss1	acyl-CoA synthetase short-chain family member 1
PH_rn_0011045	1.84473	9.652e-06	Snx10	sorting nexin 10
PH_rn_0011057	1.24267	1.40511e-05	Zdhhc13	zinc finger, DHHC-type containing 13
PH_rn_0011060	3.02965	4.94997e-08	Atp10a	ATPase, class V, type 10A
PH_rn_0011061	1.13342	1.23966e-07	Ticam2	toll-like receptor adaptor molecule 2
PH_rn_0011075	2.54378	9.24532e-15	Chaf1b	chromatin assembly factor 1, subunit B (p60)
PH_rn_0011083	2.39141	2.57012e-05	Cxcl9	chemokine (C-X-C motif) ligand 9
PH_rn_0011089	1.48249	6.50052e-05	Ccdc34	coiled-coil domain containing 34
PH_rn_0011090	2.52848	1.9656e-16	Itgam	integrin, alpha M
PH_rn_0011096	1.99887	3.22084e-13	Ccdc102a	coiled-coil domain containing 102A
PH_rn_0011097	1.01649	0.00037179	Hgf	hepatocyte growth factor
PH_rn_0011104	1.26142	0.00065166	Meis3	Meis homeobox 3
PH_rn_0011105	1.76718	5.87687e-21	Lig1,LOC100911727	ligase I, DNA, ATP-dependent,DNA ligase 1-like
PH_rn_0011107	1.07745	0.000697725	Il7r	interleukin 7 receptor
PH_rn_0011109	1.2012	1.00048e-08	Tbc1d2b	TBC1 domain family, member 2B
PH_rn_0011125	1.23257	0.000341946	Plxnd1	plexin D1
PH_rn_0011126	1.38581	7.23809e-05	Pdgfa	platelet-derived growth factor alpha polypeptide
PH_rn_0011129	3.7675	1.56805e-07	Bst1	bone marrow stromal cell antigen 1
PH_rn_0011144	1.92652	1.37715e-10	Rhoc	ras homolog family member C
PH_rn_0011145	1.08221	0.00291024	Sox17	SRY (sex determining region Y)-box 17
PH_rn_0011149	1.22897	1.646e-06	Arhgef19	Rho guanine nucleotide exchange factor (GEF) 19
PH_rn_0011161	2.11208	4.4837e-06	Cd3d	CD3 molecule, delta
PH_rn_0011170	2.00496	1.83741e-10	Ehbp1l1	EH domain binding protein 1-like 1
PH_rn_0011180	2.59681	4.38517e-05	Gcnt1	glucosaminyl (N-acetyl) transferase 1, core 2
PH_rn_0011183	1.4487	0.0158251	Tac4	tachykinin 4 (hemokinin)
PH_rn_0011222	2.22916	8.65257e-10	Fcgr1a	Fc fragment of IgG, high affinity Ia, receptor (CD64)
PH_rn_0011223	1.32681	0.000747647	Prex1	phosphatidylinositol-3,4,5-trisphosphate-dependent Rac exchange factor 1
PH_rn_0011232	2.02653	7.21697e-05	Des	desmin
PH_rn_0011233	2.2732	6.97023e-09	Cdca2	cell division cycle associated 2
PH_rn_0011243	2.92034	6.58092e-06	Aldh1b1	aldehyde dehydrogenase 1 family, member B1
PH_rn_0011254	1.11721	0.000753308	Stat1	signal transducer and activator of transcription 1
PH_rn_0011264	3.51497	0.00277584	Gzmb	granzyme B (granzyme 2, cytotoxic T-lymphocyte-associated serine esterase 1)
PH_rn_0011272	3.02458	0.0010173	A2m,LOC100911545	alpha-2-macroglobulin,alpha-2-macroglobulin-like
PH_rn_0011276	1.02426	0.00847538	Nfya	nuclear transcription factor-Y alpha
PH_rn_0011292	1.53298	6.73912e-12	Ube2t	ubiquitin-conjugating enzyme E2T (putative)
PH_rn_0011293	1.26078	0.0335184	Nexn	nexilin (F actin binding protein)
PH_rn_0011300	3.13258	1.69033e-11	Aqp7	aquaporin 7
PH_rn_0011307	3.66845	6.37246e-17	Cenpf	centromere protein F
PH_rn_0011314	1.2073	0.000104567	Rbm3	RNA binding motif (RNP1, RRM) protein 3
PH_rn_0011317	1.13137	0.0259229	Atp2b2	ATPase, Ca++ transporting, plasma membrane 2
PH_rn_0011322	1.5471	5.16645e-10	Pdlim7	PDZ and LIM domain 7
PH_rn_0011327	1.09955	0.000229851	Cdh13	cadherin 13
PH_rn_0011333	1.75038	5.37225e-06	Gimap5	GTPase, IMAP family member 5
PH_rn_0011334	2.03515	8.91675e-25	Ehd4	EH-domain containing 4
PH_rn_0011344	1.16014	0.00601952	Glul	glutamate-ammonia ligase
PH_rn_0011386	1.5569	0.0264781	Ccl20	chemokine (C-C motif) ligand 20
PH_rn_0011389	1.22608	0.0313262	Akt3	v-akt murine thymoma viral oncogene homolog 3 (protein kinase B, gamma)
PH_rn_0011393	1.30052	2.11373e-11	Cfl1	cofilin 1, non-muscle
PH_rn_0011395	3.3839	2.01882e-18	Ca2	carbonic anhydrase 2
PH_rn_0011398	1.98485	1.81828e-28	Apaf1	apoptotic peptidase activating factor 1
PH_rn_0011406	2.28312	2.88913e-13	Pik3cd	phosphatidylinositol-4,5-bisphosphate 3-kinase, catalytic subunit delta
PH_rn_0011426	1.41128	0.000161145	Rtn4	reticulon 4
PH_rn_0011433	1.10095	8.78953e-10	Pea15a	phosphoprotein enriched in astrocytes 15A
PH_rn_0011437	3.41716	9.76276e-05	Gpc1	glypican 1
PH_rn_0011442	1.62503	5.37459e-06	Tgfb1	transforming growth factor, beta 1
PH_rn_0011446	1.72227	0.00118527	Basp1	brain abundant, membrane attached signal protein 1
PH_rn_0011452	1.34952	9.63487e-07	Cacna2d1	calcium channel, voltage-dependent, alpha2/delta subunit 1
PH_rn_0011455	1.79352	2.90842e-08	Icam1	intercellular adhesion molecule 1
PH_rn_0011461	1.28108	1.30775e-08	Arrb2	arrestin, beta 2
PH_rn_0011471	1.80566	1.06975e-11	Stxbp1	syntaxin binding protein 1
PH_rn_0011481	2.05333	6.0972e-05	Cd86	CD86 molecule
PH_rn_0011483	2.3601	4.86377e-06	Fyn	FYN oncogene related to SRC, FGR, YES
PH_rn_0011490	1.42339	2.28769e-06	Add3	adducin 3 (gamma)
PH_rn_0011495	2.23633	0.000521707	Aqp4	aquaporin 4
PH_rn_0011506	1.27404	0.00010099	Zfp90	zinc finger protein 90
PH_rn_0011508	1.47951	2.76341e-08	Mmp2	matrix metallopeptidase 2
PH_rn_0011550	1.3501	0.000716366	Vldlr	very low density lipoprotein receptor
PH_rn_0011570	1.94226	1.75803e-09	Ptpre	protein tyrosine phosphatase, receptor type, E
PH_rn_0011576	1.97417	0.00841742	Sstr3	somatostatin receptor 3
PH_rn_0011591	4.03452	4.18647e-17	A3galt2	alpha 1,3-galactosyltransferase 2
PH_rn_0011595	1.08794	0.0374189	Muc1	mucin 1, cell surface associated
PH_rn_0011633	4.29562	1.76771e-17	Fst	follistatin
PH_rn_0011636	1.82346	1.61857e-09	Ctsd	cathepsin D
PH_rn_0011650	1.25388	0.00491684	Il1b	interleukin 1 beta
PH_rn_0011653	3.67256	1.32674e-35	Cd8a	CD8a molecule
PH_rn_0011659	1.57317	0.0010713	Cav1	caveolin 1, caveolae protein
PH_rn_0011665	2.23228	9.53108e-10	Plscr1	phospholipid scramblase 1
PH_rn_0011682	1.19948	0.000633631	Adrb2	adrenoceptor beta 2, surface
PH_rn_0011704	2.88475	1.95222e-11	Cyba	cytochrome b-245, alpha polypeptide
PH_rn_0011705	2.27846	0.00175498	Tnnt2	troponin T type 2 (cardiac)
PH_rn_0011706	1.19455	1.29185e-06	Rhob	ras homolog family member B
PH_rn_0011709	2.22217	0.000408341	Tnf	tumor necrosis factor
PH_rn_0011722	2.63746	6.40347e-08	Cd2	Cd2 molecule
PH_rn_0011723	1.22384	5.95459e-09	Mvp	major vault protein
PH_rn_0011745	2.02935	9.90051e-07	Prkcb	protein kinase C, beta
PH_rn_0011755	1.40269	0.000468962	Adcy7	adenylate cyclase 7
PH_rn_0011764	1.27543	1.45611e-05	Id1	inhibitor of DNA binding 1
PH_rn_0011772	1.08734	5.61149e-08	Akr1b1	aldo-keto reductase family 1, member B1 (aldose reductase)
PH_rn_0011776	2.79323	4.38308e-20	Dynlt1	dynein light chain Tctex-type 1
PH_rn_0011777	1.53164	0.000238934	Pla2g4a,LOC100911675	phospholipase A2, group IVA (cytosolic, calcium-dependent),cytosolic phospholipase A2-like
PH_rn_0011784	1.63344	4.05518e-09	Itpr3	inositol 1,4,5-trisphosphate receptor, type 3
PH_rn_0011789	1.06509	0.000466872	Galntl4	UDP-N-acetyl-alpha-D-galactosamine:polypeptide N-acetylgalactosaminyltransferase-like 4
PH_rn_0011791	1.33069	0.00230328	Ctps	CTP synthase
PH_rn_0011792	2.58905	5.5795e-06	RT1-Db1	RT1 class II, locus Db1
PH_rn_0011794	1.15039	0.0305232	Gfi1	growth factor independent 1 transcription repressor
PH_rn_0011795	2.05061	8.78467e-27	Flna	filamin A, alpha
PH_rn_0011799	1.60865	2.66968e-16	Actg1,LOC100361457,Potef	actin, gamma 1,actin, gamma 1 propeptide-like,POTE ankyrin domain family, member F
PH_rn_0011813	1.14947	1.42344e-07	Tcirg1	T-cell, immune regulator 1, ATPase, H+ transporting, lysosomal V0 subunit A3
PH_rn_0011825	2.04711	9.7044e-08	Cd44	Cd44 molecule
PH_rn_0011827	1.85231	5.68841e-08	Prr5l	proline rich 5 like
PH_rn_0011835	1.76128	0.000494087	Art4	ADP-ribosyltransferase 4
PH_rn_0011854	1.57599	1.03549e-07	Gstp1	glutathione S-transferase pi 1
PH_rn_0011862	2.69489	0.0124012	Serpine1	serpin peptidase inhibitor, clade E (nexin, plasminogen activator inhibitor type 1), member 1
PH_rn_0011872	1.08246	0.00325797	Fkbp7	FK506 binding protein 7
PH_rn_0011879	2.47952	5.10991e-06	Loxl1	lysyl oxidase-like 1
PH_rn_0011891	1.50523	2.44698e-08	Stk10	serine/threonine kinase 10
PH_rn_0011892	1.82832	2.92766e-05	Myc	myelocytomatosis oncogene
PH_rn_0011903	1.14457	0.0257972	Adm	adrenomedullin
PH_rn_0011906	1.84217	1.94528e-06	Ezr	ezrin
PH_rn_0011908	3.63661	0.000253065	Ccl2	chemokine (C-C motif) ligand 2
PH_rn_0011910	1.39063	3.51021e-09	Mrvi1	murine retrovirus integration site 1 homolog
PH_rn_0011912	2.80009	5.91801e-12	Lcp1	lymphocyte cytosolic protein 1
PH_rn_0011922	4.42523	1.94742e-20	Ttk	Ttk protein kinase
PH_rn_0011928	2.77661	2.59104e-05	St6galnac2	ST6 (alpha-N-acetyl-neuraminyl-2,3-beta-galactosyl-1,3)-N-acetylgalactosaminide alpha-2,6-sialyltransferase 2
PH_rn_0011941	1.11154	3.51434e-07	Snap23	synaptosomal-associated protein 23
PH_rn_0011966	3.25209	1.14197e-06	Birc5	baculoviral IAP repeat-containing 5
PH_rn_0011970	1.63087	0.00217992	Acta2	smooth muscle alpha-actin
PH_rn_0011973	1.32935	1.9589e-05	Fkbp11	FK506 binding protein 11
PH_rn_0011985	1.28416	1.92322e-12	Mcm7	minichromosome maintenance complex component 7
PH_rn_0011992	1.73955	0.000153801	Slc1a3	solute carrier family 1 (glial high affinity glutamate transporter), member 3
PH_rn_0011997	1.35911	0.01387	Ccdc64b	coiled-coil domain containing 64B
PH_rn_0012001	1.73889	7.32345e-12	Grik5	glutamate receptor, ionotropic, kainate 5
PH_rn_0012002	2.35261	6.47354e-08	Polq	polymerase (DNA directed), theta
PH_rn_0012011	1.7828	2.8286e-05	Slc16a3	solute carrier family 16, member 3 (monocarboxylic acid transporter 4)
PH_rn_0012013	3.29683	1.28325e-15	Ccl5	chemokine (C-C motif) ligand 5
PH_rn_0012020	1.9808	1.84231e-05	Igfbp1	insulin-like growth factor binding protein 1
PH_rn_0012021	1.56472	0.0164252	Msln	mesothelin
PH_rn_0012024	1.27012	0.00932579	Skp2	S-phase kinase-associated protein 2, E3 ubiquitin protein ligase
PH_rn_0012025	3.64336	1.6647e-18	Kcnn4	potassium intermediate/small conductance calcium-activated channel, subfamily N, member 4
PH_rn_0012043	1.55274	1.96174e-14	Atad2	ATPase family, AAA domain containing 2
PH_rn_0012077	2.60784	1.3613e-09	Ptk2b	PTK2B protein tyrosine kinase 2 beta
PH_rn_0012086	1.66583	5.3523e-06	Syk	spleen tyrosine kinase
PH_rn_0012094	1.31373	0.00608934	Sdr16c5	short chain dehydrogenase/reductase family 16C, member 5
PH_rn_0012098	4.4622	1.20869e-05	Spp1	secreted phosphoprotein 1
PH_rn_0012107	1.07774	0.00076954	Ctla4	cytotoxic T-lymphocyte-associated protein 4
PH_rn_0012128	1.89748	4.99368e-08	Procr	protein C receptor, endothelial
PH_rn_0012129	1.77931	6.9356e-05	Cyp17a1	cytochrome P450, family 17, subfamily a, polypeptide 1
PH_rn_0012143	2.26958	0.000106548	Abp1	amiloride binding protein 1 (amine oxidase, copper-containing)
PH_rn_0012162	1.50626	1.86214e-05	Dnm1	dynamin 1
PH_rn_0012165	1.02235	0.0335549	Socs1	suppressor of cytokine signaling 1
PH_rn_0012172	2.03126	7.32661e-06	Lfng	LFNG O-fucosylpeptide 3-beta-N-acetylglucosaminyltransferase
PH_rn_0012173	2.1483	9.88121e-12	Oxct1	3-oxoacid CoA transferase 1
PH_rn_0012182	3.89274	2.6949e-29	Aurkb	aurora kinase B
PH_rn_0012196	1.24252	0.00054396	Pask	PAS domain containing serine/threonine kinase
PH_rn_0012198	1.90896	9.93616e-08	Col3a1	collagen, type III, alpha 1
PH_rn_0012202	1.45256	9.05386e-05	Far1	fatty acyl CoA reductase 1
PH_rn_0012206	1.99575	1.33479e-10	Casp4	caspase 4, apoptosis-related cysteine peptidase
PH_rn_0012212	2.38927	1.67702e-09	Slfn3	schlafen 3
PH_rn_0012221	1.80052	0.0376226	Cxcl1	chemokine (C-X-C motif) ligand 1 (melanoma growth stimulating activity, alpha)
PH_rn_0012233	1.89795	2.05281e-13	Klf4	Kruppel-like factor 4 (gut)
PH_rn_0012244	2.62926	1.3214e-05	Slc15a1	solute carrier family 15 (oligopeptide transporter), member 1
PH_rn_0012250	2.0619	3.46506e-05	Myo5a	myosin VA
PH_rn_0012253	1.37623	0.000117999	Cd9	CD9 molecule
PH_rn_0012258	1.0197	3.97175e-06	Adora2a	adenosine A2a receptor
PH_rn_0012272	1.56937	2.40373e-09	Cdc6	cell division cycle 6 homolog (S. cerevisiae)
PH_rn_0012301	1.67344	3.2265e-05	Cftr	cystic fibrosis transmembrane conductance regulator
PH_rn_0012302	1.07502	9.67013e-05	Pkmyt1	protein kinase, membrane associated tyrosine/threonine 1
PH_rn_0012306	1.41718	0.0323454	Ddr2	discoidin domain receptor tyrosine kinase 2
PH_rn_0012310	1.20872	5.55393e-07	Calm1	calmodulin 1
PH_rn_0012311	1.59632	0.0165259	Camk2d	calcium/calmodulin-dependent protein kinase II delta
PH_rn_0012317	3.14438	0.00344032	Nos2,LOC497963	nitric oxide synthase 2, inducible,similar to Nitric oxide synthase, inducible (NOS type II) (Inducible NO synthase) (Inducible NOS) (iNOS)
PH_rn_0012323	1.52416	7.05267e-06	Ptgs1	prostaglandin-endoperoxide synthase 1
PH_rn_0012331	1.63	2.26591e-09	Slc25a4	solute carrier family 25 (mitochondrial carrier; adenine nucleotide translocator), member 4
PH_rn_0012333	2.25646	2.57773e-14	Hmox1	heme oxygenase (decycling) 1
PH_rn_0012337	2.09433	9.39736e-10	Jun	jun proto-oncogene
PH_rn_0012359	2.82823	1.18636e-07	Asns	asparagine synthetase (glutamine-hydrolyzing)
PH_rn_0012360	1.28832	0.00122979	Aif1	allograft inflammatory factor 1
PH_rn_0012378	1.39611	2.24186e-07	Adam17	ADAM metallopeptidase domain 17
PH_rn_0012388	3.13409	0.00141208	Pla2g2a	phospholipase A2, group IIA (platelets, synovial fluid)
PH_rn_0012391	4.67551	6.71327e-30	Cdk1	cyclin-dependent kinase 1
PH_rn_0012406	2.04767	0.00292193	Plat	plasminogen activator, tissue
PH_rn_0012417	1.97756	6.64827e-07	F2r	coagulation factor II (thrombin) receptor
PH_rn_0012421	2.89606	2.57537e-10	Anxa2	annexin A2
PH_rn_0012427	1.84407	1.48726e-12	App	amyloid beta (A4) precursor protein
PH_rn_0012438	1.84939	4.01329e-05	Tlr4	toll-like receptor 4
PH_rn_0012439	2.09301	6.10094e-07	Tyms	thymidylate synthetase
PH_rn_0012442	1.28223	1.04275e-08	Vnn1	vanin 1
PH_rn_0012444	1.99955	0.0115377	Ifng	interferon gamma
PH_rn_0012460	3.69816	3.9174e-20	Neurl3	neuralized homolog 3 (Drosophila)
PH_rn_0012486	1.98672	1.55379e-11	Slc15a3	solute carrier family 15, member 3
PH_rn_0012512	2.83764	4.3123e-06	Mmp9	matrix metallopeptidase 9
PH_rn_0012516	1.20772	0.0239498	Tpte2	transmembrane phosphoinositide 3-phosphatase and tensin homolog 2
PH_rn_0012517	2.35293	0.000112648	Cxcr6	chemokine (C-X-C motif) receptor 6
PH_rn_0012520	3.91324	0	Arhgap11a	Rho GTPase activating protein 11A
PH_rn_0012527	1.11566	0.00573891	Acer2	alkaline ceramidase 2
PH_rn_0012529	1.46971	3.45072e-06	Col6a2	collagen, type VI, alpha 2
PH_rn_0012534	2.07061	1.57348e-07	Gngt2	guanine nucleotide binding protein (G protein), gamma transducing activity polypeptide 2
PH_rn_0012546	1.08619	0.0233072	Tcf15	transcription factor 15
PH_rn_0012568	1.38651	6.63174e-07	Lst1	leukocyte specific transcript 1
PH_rn_0012591	1.77843	2.74353e-11	Fam102b	family with sequence similarity 102, member B
PH_rn_0012600	1.0159	0.0129714	Irak3	interleukin-1 receptor-associated kinase 3
PH_rn_0012604	2.91134	7.34618e-18	Pla1a	phospholipase A1 member A
PH_rn_0012616	1.7801	2.17393e-08	Dhx58	DEXH (Asp-Glu-X-His) box polypeptide 58
PH_rn_0012625	1.91133	1.23816e-19	Rrm1	ribonucleotide reductase M1
PH_rn_0012637	1.97108	4.92677e-08	Nin	ninein (GSK3B interacting protein)
PH_rn_0012646	1.15513	0.00519194	Kif3a	kinesin family member 3a
PH_rn_0012654	1.4804	2.39521e-10	Akr1c19	aldo-keto reductase family 1, member C19
PH_rn_0012659	2.52058	1.63787e-11	Apbb1ip	amyloid beta (A4) precursor protein-binding, family B, member 1 interacting protein
PH_rn_0012678	1.2948	0.000120508	Tmem194b	transmembrane protein 194B
PH_rn_0012716	1.63356	0.00468912	Col5a2	collagen, type V, alpha 2
PH_rn_0012730	1.52561	0.000178616	Mms22l	MMS22-like, DNA repair protein
PH_rn_0012746	1.67932	2.27774e-09	Lbh	limb bud and heart
PH_rn_0012779	1.86916	0.00108621	LOC100911800,RT1-Ha	HLA class II histocompatibility antigen, DP alpha 1 chain-like,RT1 class II, locus Ha
PH_rn_0012792	1.84889	8.83806e-06	Npas2	neuronal PAS domain protein 2
PH_rn_0012821	2.12673	6.61933e-15	Mcm4	minichromosome maintenance complex component 4
PH_rn_0012831	1.53053	0.00121963	RT1-Ba	RT1 class II, locus Ba
PH_rn_0012838	1.48008	3.51e-06	Cyp2j10	cytochrome P450, family 2, subfamily j, polypeptide 10
PH_rn_0012839	2.20886	2.2027e-05	RGD1311946	similar to RIKEN cDNA 1810055G02
PH_rn_0012841	1.61675	5.14725e-06	Chsy1	chondroitin sulfate synthase 1
PH_rn_0012844	2.28957	1.32978e-05	Lsp1	lymphocyte-specific protein 1
PH_rn_0012846	1.36616	5.85468e-06	Cerk	ceramide kinase
PH_rn_0012849	1.52314	6.6328e-08	Gnpda1	glucosamine-6-phosphate deaminase 1
PH_rn_0012859	1.6818	0.00187835	Prrt1	proline-rich transmembrane protein 1
PH_rn_0012860	2.05387	1.76578e-15	Tcf19	transcription factor 19
PH_rn_0012868	1.45937	2.84256e-06	Rftn1	raftlin lipid raft linker 1
PH_rn_0012883	1.7962	0.00185938	Itgb7	integrin, beta 7
PH_rn_0012895	2.90604	6.82627e-06	Fam64a	family with sequence similarity 64, member A
PH_rn_0012902	2.26943	1.09643e-08	Orai2	ORAI calcium release-activated calcium modulator 2
PH_rn_0012911	2.8151	9.53537e-15	Fbxw17	F-box and WD-40 domain protein 17
PH_rn_0012912	1.69898	4.00246e-07	LOC684352	similar to twinfilin-like protein
PH_rn_0012927	3.49118	3.79529e-19	Kif20b	kinesin family member 20B
PH_rn_0012933	2.01962	7.40411e-10	Fam229b	family with sequence similarity 229, member B
PH_rn_0012945	2.11812	0.00659117	Lilrb3l	leukocyte immunoglobulin-like receptor, subfamily B (with TM and ITIM domains), member 3-like
PH_rn_0012946	3.24596	3.3481e-11	Lamc2	laminin, gamma 2
PH_rn_0012950	1.25208	2.0671e-05	Ier5	immediate early response 5
PH_rn_0012959	3.52791	4.41096e-18	Fxyd5	FXYD domain-containing ion transport regulator 5
PH_rn_0012990	2.16989	5.7492e-13	Gpx7	glutathione peroxidase 7
PH_rn_0012991	5.24143	1.09266e-22	Fam25a	family with sequence similarity 25, member A
PH_rn_0012997	1.24105	0.00776465	Zfp583	zinc finger protein 583
PH_rn_0013031	2.60082	2.56891e-12	RT1-N3	RT1 class Ib, locus N3
PH_rn_0013060	1.00881	1.53853e-06	Them6	thioesterase superfamily member 6
PH_rn_0013072	1.23741	2.93268e-08	Zfp521	zinc finger protein 521
PH_rn_0013074	1.20137	5.42525e-05	Zfp579	zinc finger protein 579
PH_rn_0013077	2.57126	1.83875e-12	Pole2	polymerase (DNA directed), epsilon 2, accessory subunit
PH_rn_0013084	1.78272	9.46471e-14	Cttnbp2nl	CTTNBP2 N-terminal like
PH_rn_0013111	1.49924	6.13116e-05	Tmem86a	transmembrane protein 86A
PH_rn_0013118	3.41855	1.87343e-08	RT1-T24-3	RT1 class I, locus T24, gene 3
PH_rn_0013136	2.70751	7.51938e-08	Tbc1d10c	TBC1 domain family, member 10C
PH_rn_0013191	1.32914	9.95515e-13	Eva1b	eva-1 homolog B
PH_rn_0013203	5.04036	1.63947e-15	Ckap2,LOC691173	cytoskeleton associated protein 2,similar to cytoskeleton associated protein 2
PH_rn_0013211	1.25746	0.0016497	Aox4	aldehyde oxidase 4
PH_rn_0013215	1.04199	1.48705e-05	Prim1	DNA primase, p49 subunit
PH_rn_0013217	1.21608	5.04583e-05	Fam60a	family with sequence similarity 60, member A
PH_rn_0013221	1.48355	5.402e-05	Tmem184c	transmembrane protein 184C
PH_rn_0013234	1.7973	0.0226309	Has1	hyaluronan synthase 1
PH_rn_0013243	2.40058	5.89714e-07	Ikzf1	IKAROS family zinc finger 1
PH_rn_0013252	3.54289	2.69175e-10	Gbp5	guanylate binding protein 5
PH_rn_0013254	1.39107	0.00683048	Melk	maternal embryonic leucine zipper kinase
PH_rn_0013260	1.11005	0.000459091	Kars	lysyl-tRNA synthetase
PH_rn_0013261	1.8042	1.41556e-07	Zfp710	zinc finger protein 710
PH_rn_0013279	4.62425	0.000113052	Irg1	immunoresponsive 1 homolog (mouse)
PH_rn_0013280	1.52716	7.85291e-05	Hdc	histidine decarboxylase
PH_rn_0013308	2.95546	3.66212e-21	Gins1	GINS complex subunit 1 (Psf1 homolog)
PH_rn_0013316	1.21973	0.0145344	Ltb	lymphotoxin beta (TNF superfamily, member 3)
PH_rn_0013325	1.89848	1.34089e-10	Sct	secretin
PH_rn_0013346	1.70687	7.0557e-05	LOC361346	similar to chromosome 18 open reading frame 54
PH_rn_0013368	1.05302	2.67521e-05	Nhp2,LOC100910210	NHP2 ribonucleoprotein,H/ACA ribonucleoprotein complex subunit 2-like
PH_rn_0013369	1.65538	2.03804e-11	RGD1305464	similar to human chromosome 15 open reading frame 39
PH_rn_0013389	2.11896	2.45169e-16	Hcst	hematopoietic cell signal transducer
PH_rn_0013394	2.02481	8.55428e-13	Smim3	small integral membrane protein 3
PH_rn_0013403	1.2916	1.64496e-07	Tmem55a	transmembrane protein 55A
PH_rn_0013406	1.30473	2.54257e-05	Arhgef2	rho/rac guanine nucleotide exchange factor (GEF) 2
PH_rn_0013411	1.56836	0.00237279	Bcl2l14	Bcl2-like 14 (apoptosis facilitator)
PH_rn_0013413	2.04038	3.30077e-20	Pla2g16	phospholipase A2, group XVI
PH_rn_0013418	2.30037	3.79949e-12	Cenpn	centromere protein N
PH_rn_0013431	2.38797	1.8016e-05	Rgs19	regulator of G-protein signaling 19
PH_rn_0013443	1.51955	0.000827217	Ccl6	chemokine (C-C motif) ligand 6
PH_rn_0013453	1.36794	8.60381e-08	Gins4	GINS complex subunit 4 (Sld5 homolog)
PH_rn_0013473	1.27241	1.77395e-05	Dok3	docking protein 3
PH_rn_0013474	3.27915	3.05151e-05	Ch25h	cholesterol 25-hydroxylase
PH_rn_0013475	2.33438	0.000795693	Tmem171	transmembrane protein 171
PH_rn_0013510	1.24882	1.64194e-05	Sec11c	SEC11 homolog C (S. cerevisiae)
PH_rn_0013525	1.06186	0.000411302	Dnajb6	DnaJ (Hsp40) homolog, subfamily B, member 6
PH_rn_0013527	2.02137	1.34771e-08	Vav1	vav 1 guanine nucleotide exchange factor
PH_rn_0013531	1.44677	0.00997609	Mgat4a	mannosyl (alpha-1,3-)-glycoprotein beta-1,4-N-acetylglucosaminyltransferase, isozyme A
PH_rn_0013533	1.00746	0.00641463	F13a1	coagulation factor XIII, A1 polypeptide
PH_rn_0013537	2.36665	6.07302e-07	Lxn	latexin
PH_rn_0013545	1.23194	0.000167266	Fubp1	far upstream element (FUSE) binding protein 1
PH_rn_0013558	3.71634	2.13064e-06	MGC105649	hypothetical LOC302884
PH_rn_0013560	1.50733	3.82368e-15	Tpbg	trophoblast glycoprotein
PH_rn_0013562	1.80146	3.20817e-09	Anxa7	annexin A7
PH_rn_0013567	2.21163	0.0185618	Gsta5	glutathione S-transferase Yc2 subunit
PH_rn_0013583	1.12594	0.000299507	Mdc1	mediator of DNA damage checkpoint 1
PH_rn_0013597	1.31893	2.03554e-05	Btnl2	butyrophilin-like 2
PH_rn_0013601	1.04533	4.80389e-10	Rab12	RAB12, member RAS oncogene family
PH_rn_0013612	1.12911	3.02443e-14	Tax1bp3	Tax1 (human T-cell leukemia virus type I) binding protein 3
PH_rn_0013618	2.64052	1.09331e-06	Exnef	exonuclease NEF-sp
PH_rn_0013628	1.03577	0.00482372	Xcl1	chemokine (C motif) ligand 1
PH_rn_0013636	3.02833	1.00784e-12	Itgal	integrin, alpha L
PH_rn_0013638	1.93589	4.11341e-15	Sp110	SP110 nuclear body protein
PH_rn_0013640	1.0292	7.55312e-08	Zfp57	zinc finger protein 57
PH_rn_0013643	1.92273	0.0168763	Havcr2	hepatitis A virus cellular receptor 2
PH_rn_0013644	1.73461	1.82934e-14	Ly96	lymphocyte antigen 96
PH_rn_0013668	1.112	0.013628	Galnt7	UDP-N-acetyl-alpha-D-galactosamine:polypeptide N-acetylgalactosaminyltransferase 7 (GalNAc-T7)
PH_rn_0013673	1.9852	3.9868e-38	Lgmn	legumain
PH_rn_0013702	2.61511	1.39258e-06	Slc11a1	solute carrier family 11 (proton-coupled divalent metal ion transporters), member 1
PH_rn_0013714	2.80868	1.46165e-05	Cenpi	centromere protein I
PH_rn_0013726	1.56644	0.000153426	Cebpe	CCAAT/enhancer binding protein (C/EBP), epsilon
PH_rn_0013728	1.65296	0.00199296	Slc7a11	solute carrier family 7 (anionic amino acid transporter light chain, xc- system), member 11
PH_rn_0013734	1.89633	2.83664e-05	Psme2	proteasome (prosome, macropain) activator subunit 2
PH_rn_0013735	1.16346	8.22459e-06	Slc7a5	solute carrier family 7 (amino acid transporter light chain, L system), member 5
PH_rn_0013756	3.92812	4.33246e-29	Mis18a	MIS18 kinetochore protein homolog A (S. pombe)
PH_rn_0013759	1.83952	1.30679e-12	Tmem252	transmembrane protein 252
PH_rn_0013763	2.89919	1.17025e-31	Mcm6	minichromosome maintenance complex component 6
PH_rn_0013792	1.62597	5.00903e-11	Gpsm3	G-protein signaling modulator 3
PH_rn_0013808	1.0875	3.59904e-05	Bora	bora, aurora kinase A activator
PH_rn_0013823	2.0302	3.61664e-08	Zfp367	zinc finger protein 367
PH_rn_0013834	2.83954	6.84597e-06	Gzmk	granzyme K
PH_rn_0013841	1.86739	3.32416e-06	Wars	tryptophanyl-tRNA synthetase
PH_rn_0013846	1.99901	1.02385e-28	Plp2	proteolipid protein 2 (colonic epithelium-enriched)
PH_rn_0013890	2.87969	2.39059e-06	Cenpq	centromere protein Q
PH_rn_0013928	2.38842	3.47897e-08	Gzmm	granzyme M (lymphocyte met-ase 1)
PH_rn_0013947	1.16019	0.00201858	Rec8	REC8 homolog (yeast)
PH_rn_0013951	2.46182	2.09154e-25	Emp3	epithelial membrane protein 3
PH_rn_0013965	2.4287	1.25733e-08	Cxcr3	chemokine (C-X-C motif) receptor 3
PH_rn_0013966	1.38318	1.59591e-14	Arhgap17	Rho GTPase activating protein 17
PH_rn_0013971	1.40312	0.00403777	Rnase10	ribonuclease, RNase A family, 10 (non-active)
PH_rn_0013981	1.95924	1.70066e-14	Nrm	nurim (nuclear envelope membrane protein)
PH_rn_0014002	1.30648	1.28558e-12	Itgb3bp	integrin beta 3 binding protein (beta3-endonexin)
PH_rn_0014008	2.66562	2.12057e-34	RT1-Bb	RT1 class II, locus Bb
PH_rn_0014010	1.39627	1.13206e-08	Myl12a	myosin, light chain 12A, regulatory, non-sarcomeric
PH_rn_0014032	1.00174	0.00507529	Vps36	vacuolar protein sorting 36 homolog (S. cerevisiae)
PH_rn_0014042	1.76806	1.49094e-07	Serpina11	serpin peptidase inhibitor, clade A (alpha-1 antiproteinase, antitrypsin), member 11
PH_rn_0014076	2.37572	3.94039e-10	Trafd1	TRAF type zinc finger domain containing 1
PH_rn_0014077	2.20302	9.36885e-13	Epsti1	epithelial stromal interaction 1 (breast)
PH_rn_0014098	1.0228	1.0252e-11	Cenpt	centromere protein T
PH_rn_0014099	1.41107	9.58545e-07	Myadm	myeloid-associated differentiation marker
PH_rn_0014100	1.13369	0.000176133	Mob1a	MOB kinase activator 1A
PH_rn_0014102	2.18174	2.76604e-08	Dbn1	drebrin 1
PH_rn_0014106	2.81924	4.69026e-18	Capg	capping protein (actin filament), gelsolin-like
PH_rn_0014107	2.85569	1.97581e-08	Serpinb1a	serine (or cysteine) proteinase inhibitor, clade B, member 1a
PH_rn_0014133	1.91449	5.29185e-16	Rnaset2	ribonuclease T2
PH_rn_0014142	1.90161	0.0121767	Tnc	tenascin C
PH_rn_0014150	2.27648	0.000766094	Ccl4	chemokine (C-C motif) ligand 4
PH_rn_0014153	1.89006	2.07557e-06	Rassf4	Ras association (RalGDS/AF-6) domain family member 4
PH_rn_0014154	1.331	1.0434e-10	Tkt	transketolase
PH_rn_0014161	1.30786	6.55478e-10	Mdm1	Mdm1 nuclear protein homolog (mouse)
PH_rn_0014164	1.30283	0.000385899	Ptgfrn	prostaglandin F2 receptor negative regulator
PH_rn_0014174	1.13917	0.000222014	Arsb	arylsulfatase B
PH_rn_0014191	1.46493	0.00139624	Cd48	Cd48 molecule
PH_rn_0014195	3.62497	5.79641e-21	Kif2c	kinesin family member 2C
PH_rn_0014210	1.81841	2.91136e-07	Sidt1	SID1 transmembrane family, member 1
PH_rn_0014212	4.604	1.15148e-17	Cdh17	cadherin 17
PH_rn_0014214	2.8021	2.45814e-08	LOC100910138,Spink2	serine protease inhibitor Kazal-type 2-like,serine peptidase inhibitor, Kazal type 2 (acrosin-trypsin inhibitor)
PH_rn_0014220	1.40683	2.71456e-10	Cap1	CAP, adenylate cyclase-associated protein 1 (yeast)
PH_rn_0014244	4.19746	3.07529e-39	Nuf2	NUF2, NDC80 kinetochore complex component, homolog (S. cerevisiae)
PH_rn_0014247	1.17715	3.60842e-06	Wdr91	WD repeat domain 91
PH_rn_0014252	2.81414	5.63401e-13	Serinc2	serine incorporator 2
PH_rn_0014254	2.40388	7.98452e-06	Runx2	runt-related transcription factor 2
PH_rn_0014272	1.65602	0.000147631	Bcam	basal cell adhesion molecule
PH_rn_0014276	1.36861	0.0230928	Tff3	trefoil factor 3, intestinal
PH_rn_0014284	2.25043	0.000379585	Gzma	granzyme A
PH_rn_0014286	1.45096	0.0100889	Slc4a3	solute carrier family 4 (anion exchanger), member 3
PH_rn_0014293	1.06849	0.0015254	Gpr39	G protein-coupled receptor 39
PH_rn_0014294	1.03066	0.0294025	Il10ra	interleukin 10 receptor, alpha
PH_rn_0014295	1.81761	1.27761e-05	Fgl2	fibrinogen-like 2
PH_rn_0014310	1.96469	2.80657e-07	Gpr56,LOC682401	G protein-coupled receptor 56,similar to G protein-coupled receptor 56
PH_rn_0014314	2.42645	0.00100995	Prf1	perforin 1 (pore forming protein)
PH_rn_0014326	1.79133	1.33288e-05	Tap2	transporter 2, ATP-binding cassette, sub-family B (MDR/TAP)
PH_rn_0014328	2.58611	2.2123e-08	Tap1	transporter 1, ATP-binding cassette, sub-family B (MDR/TAP)
PH_rn_0014335	1.32838	0.00243815	Anxa3	annexin A3
PH_rn_0014339	2.91162	7.79468e-13	Cd74	Cd74 molecule, major histocompatibility complex, class II invariant chain
PH_rn_0014346	2.22831	0.000717437	Etv4	ets variant 4
PH_rn_0014349	1.99142	0.0132319	Sell	selectin L
PH_rn_0014351	1.23568	0.0108663	Slpi	secretory leukocyte peptidase inhibitor
PH_rn_0014355	1.04567	1.38228e-05	Cd151,LOC100911730	CD151 molecule (Raph blood group),CD151 antigen-like
PH_rn_0014365	1.57582	9.43584e-07	Capza1	capping protein (actin filament) muscle Z-line, alpha 1
PH_rn_0014392	1.31152	8.07318e-17	Ermp1	endoplasmic reticulum metallopeptidase 1
PH_rn_0014393	1.2072	0.00420044	Mmp14	matrix metallopeptidase 14 (membrane-inserted)
PH_rn_0014409	2.6818	6.48432e-14	Hmmr	hyaluronan mediated motility receptor (RHAMM)
PH_rn_0014412	1.61295	5.29025e-08	Pttg1	pituitary tumor-transforming 1
PH_rn_0014427	2.86842	7.31281e-08	Lpl	lipoprotein lipase
PH_rn_0014433	3.56237	3.28025e-15	Mx1	myxovirus (influenza virus) resistance 1
PH_rn_0014440	3.28057	2.89897e-10	Fcgr3a	Fc fragment of IgG, low affinity IIIa, receptor
PH_rn_0014444	1.86862	3.7081e-12	Tlr6	toll-like receptor 6
PH_rn_0014453	2.1354	1.83352e-05	Ppl	periplakin
PH_rn_0014459	1.84055	0.00815881	Emp1	epithelial membrane protein 1
PH_rn_0014461	1.41726	5.82046e-06	Dab2	disabled 2, mitogen-responsive phosphoprotein
PH_rn_0014464	3.22117	5.4931e-09	Inhbb	inhibin beta-B
PH_rn_0014466	1.89179	5.95446e-13	Tapbp	TAP binding protein (tapasin)
PH_rn_0014476	3.92876	1.83754e-12	Ccl3	chemokine (C-C motif) ligand 3
PH_rn_0014480	3.18423	5.82259e-10	Sctr	secretin receptor
PH_rn_0014482	2.43837	1.52275e-05	Ptn	pleiotrophin
PH_rn_0014486	3.88913	3.62139e-07	Ccdc146	coiled-coil domain containing 146
PH_rn_0014493	1.85819	2.87038e-11	Dok1	docking protein 1
PH_rn_0014495	1.40239	4.10189e-07	Pck2	phosphoenolpyruvate carboxykinase 2 (mitochondrial)
PH_rn_0014508	1.17889	0.00118343	Serpinb10	serpin peptidase inhibitor, clade B (ovalbumin), member 10
PH_rn_0014509	2.47892	3.50883e-13	Was	Wiskott-Aldrich syndrome homolog (human)
PH_rn_0014525	2.95725	6.65809e-15	Slc7a8	solute carrier family 7 (amino acid transporter light chain, L system), member 8
PH_rn_0014526	2.83174	4.94479e-09	RT1-Da	RT1 class II, locus Da
PH_rn_0014532	1.24784	2.36099e-07	Slc44a2	solute carrier family 44, member 2
PH_rn_0014551	1.47505	1.97159e-17	Nde1	nudE nuclear distribution E homolog 1 (A. nidulans)
PH_rn_0014557	1.41513	0.00103212	Hs3st1	heparan sulfate (glucosamine) 3-O-sulfotransferase 1
PH_rn_0014560	1.57286	1.04558e-09	Unc13d	unc-13 homolog D (C. elegans)
PH_rn_0014561	1.67576	0.000191939	Gabrr2	gamma-aminobutyric acid (GABA) A receptor, rho 2
PH_rn_0014567	1.55785	0.0261556	Apod	apolipoprotein D
PH_rn_0014568	1.43338	7.22683e-07	Ugcg	UDP-glucose ceramide glucosyltransferase
PH_rn_0014569	1.77049	0.000473608	Defb38	defensin beta 38
PH_rn_0014581	2.43279	1.98656e-05	Cxcl2	chemokine (C-X-C motif) ligand 2
PH_rn_0014589	4.73386	8.13719e-23	Gpnmb	glycoprotein (transmembrane) nmb
PH_rn_0014590	2.09536	1.68812e-07	Rtkn	rhotekin
PH_rn_0014594	1.43034	0.000858578	Aspa	aspartoacylase
PH_rn_0014597	1.99153	0.000536108	LOC24906	RoBo-1
PH_rn_0014598	2.5055	2.29872e-07	Cpz	carboxypeptidase Z
PH_rn_0014603	2.24304	7.32443e-05	Cx3cl1	chemokine (C-X3-C motif) ligand 1
PH_rn_0014609	1.2379	1.7881e-05	Epcam	epithelial cell adhesion molecule
PH_rn_0014632	3.3915	6.03394e-33	Ica1	islet cell autoantigen 1
PH_rn_0014638	1.26868	7.26872e-07	Gsn	gelsolin
PH_rn_0014642	1.14409	3.27022e-06	Limk1	LIM domain kinase 1
PH_rn_0014681	1.1757	0.00970705	Tlr3	toll-like receptor 3
PH_rn_0014692	1.23601	2.94055e-06	Actr3	ARP3 actin-related protein 3 homolog (yeast)
PH_rn_0014698	1.25942	3.28248e-08	Hip1r	huntingtin interacting protein 1 related
PH_rn_0014707	2.41619	1.3691e-06	Cd6	Cd6 molecule
PH_rn_0014713	2.25361	0.000124813	Abcc3	ATP-binding cassette, subfamily C (CFTR/MRP), member 3
PH_rn_0014734	1.78523	0.000445702	Prkar2b	protein kinase, cAMP dependent regulatory, type II beta
PH_rn_0014750	1.11022	3.72692e-05	Prickle1	prickle homolog 1 (Drosophila)
PH_rn_0014759	1.27583	1.95698e-05	Adap1	ArfGAP with dual PH domains 1
PH_rn_0014770	1.11462	7.83366e-05	Mcam	melanoma cell adhesion molecule
PH_rn_0014777	1.45484	3.40063e-09	Slc39a6	solute carrier family 39 (zinc transporter), member 6
PH_rn_0014778	1.50245	0.00492054	Cxcr7	chemokine (C-X-C motif) receptor 7
PH_rn_0014783	1.4628	0.00305358	Cygb	cytoglobin
PH_rn_0014801	1.06378	0.00643775	Ifngr1	interferon gamma receptor 1
PH_rn_0014814	1.75785	0.0083423	Ccl7	chemokine (C-C motif) ligand 7
PH_rn_0014820	1.11205	0.0306036	Artn	artemin
PH_rn_0014822	1.42773	3.10732e-19	Ralb	v-ral simian leukemia viral oncogene homolog B (ras related; GTP binding protein)
PH_rn_0014830	2.27621	0.0196763	Defb17	defensin beta 17
PH_rn_0014835	1.17137	3.96621e-05	Ctsk	cathepsin K
PH_rn_0014840	2.35032	2.17832e-16	Psmb8	proteasome (prosome, macropain) subunit, beta type 8 (large multifunctional peptidase 7)
PH_rn_0014846	4.29934	3.48433e-12	Lilrb4	leukocyte immunoglobulin-like receptor, subfamily B, member 4
PH_rn_0014848	1.85946	1.03223e-12	Ngfrap1	nerve growth factor receptor (TNFRSF16) associated protein 1
PH_rn_0014852	1.83375	2.56142e-06	Cdh3	cadherin 3
PH_rn_0014853	1.31497	0.00457163	Map3k8	mitogen-activated protein kinase kinase kinase 8
PH_rn_0014855	3.01782	4.42682e-13	Ccr5	chemokine (C-C motif) receptor 5
PH_rn_0014861	1.73038	4.55956e-07	Abcc5	ATP-binding cassette, subfamily C (CFTR/MRP), member 5
PH_rn_0014864	1.65218	1.32581e-06	Rgcc	regulator of cell cycle
PH_rn_0014868	2.23677	0.00542983	Heph	hephaestin
PH_rn_0014873	1.84399	1.43062e-06	Blvra	biliverdin reductase A
PH_rn_0014877	3.03304	4.04171e-09	Fcgr2a,LOC100912098	Fc fragment of IgG, low affinity IIa, receptor,low affinity immunoglobulin gamma Fc region receptor III-like
PH_rn_0014882	1.11339	3.34716e-07	Anxa4	annexin A4
PH_rn_0014885	1.24225	2.06569e-07	Clec4a3	C-type lectin domain family 4, member A3
PH_rn_0014890	2.17085	3.14492e-11	Map4k1	mitogen activated protein kinase kinase kinase kinase 1
PH_rn_0014898	2.9531	3.69066e-11	Pstpip1	proline-serine-threonine phosphatase-interacting protein 1
PH_rn_0014903	1.00985	0.00474953	Thbs2	thrombospondin 2
PH_rn_0014905	1.97223	3.18492e-05	Ctss	cathepsin S
PH_rn_0014914	2.41144	1.07149e-11	Clic1	chloride intracellular channel 1
PH_rn_0014915	1.56471	1.00465e-08	Grn	granulin
PH_rn_0014919	1.05595	0.00192468	Slc6a6	solute carrier family 6 (neurotransmitter transporter, taurine), member 6
PH_rn_0014921	3.18316	1.37156e-08	Rgs4	regulator of G-protein signaling 4
PH_rn_0014922	2.10357	6.42964e-07	Itgb2	integrin, beta 2
PH_rn_0014935	1.30706	0.0279565	Pdpn	podoplanin
PH_rn_0014942	1.11366	4.73421e-05	Rassf5	Ras association (RalGDS/AF-6) domain family member 5
PH_rn_0014955	NA	NA	Pbsn	probasin
PH_rn_0014974	1.07337	3.4977e-05	Ppp1r14b	protein phosphatase 1, regulatory (inhibitor) subunit 14B
PH_rn_0014980	2.97555	4.94194e-06	Ifi204	interferon activated gene 204
PH_rn_0014982	1.87064	9.78242e-11	Ccne1	cyclin E1
PH_rn_0014984	1.65244	1.34001e-36	Map4k4	mitogen-activated protein kinase kinase kinase kinase 4
PH_rn_0014993	1.0957	0.00217454	Npb	neuropeptide B
PH_rn_0014998	1.78538	3.73133e-05	Cxcl16	chemokine (C-X-C motif) ligand 16
PH_rn_0015004	2.55328	1.08798e-08	LOC308990	hypothetical protein LOC308990
PH_rn_0015012	1.71446	0.018026	Ptprz1	protein tyrosine phosphatase, receptor-type, Z polypeptide 1
PH_rn_0015015	2.17532	1.25976e-06	Cebpd	CCAAT/enhancer binding protein (C/EBP), delta
PH_rn_0015017	4.30734	9.63798e-07	Gpx2	glutathione peroxidase 2
PH_rn_0015023	2.426	2.71785e-09	Clec4a	C-type lectin domain family 4, member A
PH_rn_0015024	1.73182	9.01848e-17	Csrp2	cysteine and glycine-rich protein 2
PH_rn_0015028	2.10711	3.28626e-10	Ctsz	cathepsin Z
PH_rn_0015045	2.36173	3.79306e-13	Stmn1	stathmin 1
PH_rn_0015068	1.12057	0.0027274	Prom1	prominin 1
PH_rn_0015074	1.87829	0.000323637	Nrgn	neurogranin
PH_rn_0015103	1.69624	3.56767e-07	Fxyd6	FXYD domain-containing ion transport regulator 6
PH_rn_0015106	2.98804	1.61465e-11	Cdc20	cell division cycle 20 homolog (S. cerevisiae)
PH_rn_0015108	2.37151	4.14667e-05	Dcn	decorin
PH_rn_0015120	1.19374	0.00205094	Ramp2	receptor (G protein-coupled) activity modifying protein 2
PH_rn_0015127	1.64797	8.54695e-06	Arhgap4	Rho GTPase activating protein 4
PH_rn_0015131	1.91809	9.56548e-14	Vasp	vasodilator-stimulated phosphoprotein
PH_rn_0015138	3.58775	2.13065e-27	Top2a	topoisomerase (DNA) II alpha
PH_rn_0015159	3.11503	1.06607e-06	Gem	GTP binding protein overexpressed in skeletal muscle
PH_rn_0015190	1.76095	7.9513e-09	LOC687827	similar to Serine/threonine-protein kinase Haspin (Haploid germ cell-specific nuclear protein kinase) (Germ cell-specific gene 2 protein)
PH_rn_0015213	1.02519	4.53623e-05	RGD1562136	similar to D1Ertd622e protein
PH_rn_0015225	1.15791	0.0270672	Efcab9,LOC100911628	EF-hand calcium binding domain 9,EF-hand calcium-binding domain-containing protein 9-like
PH_rn_0015236	1.27193	0.00273363	Whsc1	Wolf-Hirschhorn syndrome candidate 1 (human)
PH_rn_0015241	2.01114	5.30654e-09	Sgcb	sarcoglycan, beta (dystrophin-associated glycoprotein)
PH_rn_0015252	2.08655	0.00127439	LOC687424	similar to Protein deltex-1 (Deltex-1) (Deltex1) (mDTX1) (FXI-T1)
PH_rn_0015265	1.66869	0.00869474	Esco2	establishment of cohesion 1 homolog 2 (S. cerevisiae)
PH_rn_0015267	1.53758	3.25018e-07	LOC100360582	5',3'-nucleotidase, cytosolic
PH_rn_0015268	3.01326	4.72436e-08	Irf1	interferon regulatory factor 1
PH_rn_0015279	1.10283	0.00446914	LOC688292	similar to caspase recruitment domain family, member 14
PH_rn_0015294	1.78857	1.89602e-17	LOC691221	similar to CG1998-PA
PH_rn_0015297	1.01951	0.00938476	Pglyrp1	peptidoglycan recognition protein 1
PH_rn_0015303	2.22966	5.57617e-11	LOC686437	similar to Protein C14orf105
PH_rn_0015346	1.51211	0.010854	Slfn1	schlafen 1
PH_rn_0015361	1.12454	0.00246203	Fam211a	family with sequence similarity 211, member A
PH_rn_0015384	3.32703	3.93414e-23	Cmpk2	cytidine monophosphate (UMP-CMP) kinase 2, mitochondrial
PH_rn_0015396	2.47314	9.43462e-08	Pf4	platelet factor 4
PH_rn_0015428	2.66598	0.000225049	Epdr1	ependymin related protein 1 (zebrafish)
PH_rn_0015433	1.01703	0.0105738	Atp10d	ATPase, class V, type 10D
PH_rn_0015475	1.16988	0.000143932	Palm	paralemmin
PH_rn_0015482	1.85129	4.437e-08	Agpat4	1-acylglycerol-3-phosphate O-acyltransferase 4 (lysophosphatidic acid acyltransferase, delta)
PH_rn_0015513	1.29625	0.000746896	Ifitm3	interferon induced transmembrane protein 3
PH_rn_0015538	2.91854	2.79579e-15	Kif11	kinesin family member 11
PH_rn_0015541	1.37976	0.00720463	Il12rb1	interleukin 12 receptor, beta 1
PH_rn_0015544	2.2758	0.000524469	Gimap4	GTPase, IMAP family member 4
PH_rn_0015549	1.22244	8.62406e-06	Coro7	coronin 7
PH_rn_0015554	1.57997	0.00587448	Ccdc64	coiled-coil domain containing 64
PH_rn_0015591	1.056	0.00066047	Cd84	CD84 molecule
PH_rn_0015595	3.06636	1.15002e-17	Casc5	cancer susceptibility candidate 5
PH_rn_0015610	2.2287	9.04309e-07	Sema4d	sema domain, immunoglobulin domain (Ig), transmembrane domain (TM) and short cytoplasmic domain, (semaphorin) 4D
PH_rn_0015624	1.35975	1.17385e-05	Pip4k2a	phosphatidylinositol-5-phosphate 4-kinase, type II, alpha
PH_rn_0015638	3.00758	6.658e-19	Plk4	polo-like kinase 4
PH_rn_0015657	2.32992	5.11245e-17	Slc16a6	solute carrier family 16, member 6 (monocarboxylic acid transporter 7)
PH_rn_0015678	1.61719	0.00540524	Abcg2	ATP-binding cassette, subfamily G (WHITE), member 2
PH_rn_0015693	2.10925	1.94202e-18	Tmem229b	transmembrane protein 229B
PH_rn_0015695	2.91765	8.92814e-28	Kifc1	kinesin family member C1
PH_rn_0015709	5.61412	4.32258e-26	Pla2g7	phospholipase A2, group VII (platelet-activating factor acetylhydrolase, plasma)
PH_rn_0015711	2.30592	0.000111539	Trem1	triggering receptor expressed on myeloid cells 1
PH_rn_0015713	2.8859	1.44597e-08	Zap70	zeta-chain (TCR) associated protein kinase 70
PH_rn_0015716	2.04757	0.00016146	Orc1	origin recognition complex, subunit 1
PH_rn_0015730	2.13486	9.4948e-18	Psmb10	proteasome (prosome, macropain) subunit, beta type 10
PH_rn_0015735	2.01114	3.55071e-18	Ifi27l2b	interferon, alpha-inducible protein 27 like 2B
PH_rn_0015737	1.60742	1.46776e-07	Chst12	carbohydrate (chondroitin 4) sulfotransferase 12
PH_rn_0015738	1.49087	7.91019e-09	Abca7	ATP-binding cassette, subfamily A (ABC1), member 7
PH_rn_0015773	1.6446	0.0219777	LOC680329	immunoglobulin lambda-like polypeptide 5-like
PH_rn_0015811	2.00646	1.24723e-06	Ptafr	platelet-activating factor receptor
PH_rn_0015816	3.23586	1.29176e-17	Diaph3	diaphanous homolog 3 (Drosophila)
PH_rn_0015826	1.06665	0.0344317	Mfsd10	major facilitator superfamily domain containing 10
PH_rn_0015830	1.13149	1.97687e-05	Mfge8	milk fat globule-EGF factor 8 protein
PH_rn_0015843	1.08389	0.000733452	Nek6	NIMA-related kinase 6
PH_rn_0015844	1.3827	0.0162281	Stk39	serine threonine kinase 39
PH_rn_0015846	1.75348	1.50986e-05	Srgn	serglycin
PH_rn_0015861	2.8322	3.89873e-20	Psmb9	proteasome (prosome, macropain) subunit, beta type 9 (large multifunctional peptidase 2)
PH_rn_0015872	2.96914	2.13646e-12	Tspo	translocator protein
PH_rn_0015878	1.75085	0.000804693	Phlda1	pleckstrin homology-like domain, family A, member 1
PH_rn_0015880	2.11858	2.37498e-10	Scd	stearoyl-CoA desaturase (delta-9-desaturase)
PH_rn_0015887	1.45599	6.25434e-07	Sparc	secreted protein, acidic, cysteine-rich (osteonectin)
PH_rn_0015902	1.34536	0.000629418	Isyna1	inositol-3-phosphate synthase 1
PH_rn_0015904	2.48077	1.00558e-16	Plk1	polo-like kinase 1
PH_rn_0015906	2.62477	3.77016e-09	Slamf6	SLAM family member 6
PH_rn_0015940	1.30878	3.21857e-10	Mvd	mevalonate (diphospho) decarboxylase
PH_rn_0015943	1.62401	1.64786e-17	Gnai2	guanine nucleotide binding protein (G protein), alpha inhibiting activity polypeptide 2
PH_rn_0015947	2.2857	1.02225e-05	Slit3	slit homolog 3 (Drosophila)
PH_rn_0015948	1.09948	0.0249806	Opn3	opsin 3
PH_rn_0015952	1.05629	0.00944279	Pde7a	phosphodiesterase 7A
PH_rn_0015956	1.83501	6.30317e-07	LOC688280	similar to transmembrane channel-like protein 6 isoform 1
PH_rn_0015983	2.75153	9.35602e-13	Nol3	nucleolar protein 3 (apoptosis repressor with CARD domain)
PH_rn_0015996	1.48246	4.22795e-07	Reep5	receptor accessory protein 5
PH_rn_0016000	1.32583	8.95717e-05	Ccnd1	cyclin D1
PH_rn_0016003	1.73821	0.0251393	Qsox1	quiescin Q6 sulfhydryl oxidase 1
PH_rn_0016009	1.65398	1.07961e-12	Asah1	N-acylsphingosine amidohydrolase (acid ceramidase) 1
PH_rn_0016017	1.83201	5.18951e-07	Agap2	ArfGAP with GTPase domain, ankyrin repeat and PH domain 2
PH_rn_0016022	2.28487	1.50136e-06	Gpx3	glutathione peroxidase 3
PH_rn_0016025	3.9934	1.62536e-07	S100a8	S100 calcium binding protein A8
PH_rn_0016026	1.48834	0.000103859	Csf1	colony stimulating factor 1 (macrophage)
PH_rn_0016075	1.98149	0.00251207	LOC686860	similar to RT1 class I, CE15
PH_rn_0016113	1.2772	0.0119833	LOC687813	similar to Tnf receptor-associated factor 1
PH_rn_0016116	3.02254	1.36011e-07	Cyp2c24	cytochrome P450, family 2, subfamily c, polypeptide 24
PH_rn_0016128	1.66931	0.0023946	C7	complement component 7
PH_rn_0016130	2.6454	2.25653e-13	Lama5	laminin, alpha 5
PH_rn_0016167	1.16566	9.11844e-10	Lrrc16a	leucine rich repeat containing 16A
PH_rn_0016168	2.23569	4.00824e-06	Skil	SKI-like oncogene
PH_rn_0016174	1.09078	0.00151213	Wdr62,LOC100911863	WD repeat domain 62,WD repeat-containing protein 62-like
PH_rn_0016177	1.4518	0.0466334	LOC684828	similar to Histone H1.2 (H1 VAR.1) (H1c)
PH_rn_0016221	2.39746	0.00694181	LOC682206	similar to Zinc finger protein 208
PH_rn_0016250	1.6507	0.000257133	Jazf1	JAZF zinc finger 1
PH_rn_0016271	1.05444	9.65502e-10	Ckap5	cytoskeleton associated protein 5
PH_rn_0016296	2.20221	8.36688e-12	Ms4a18	membrane-spanning 4-domains, subfamily A, member 18
PH_rn_0016306	1.13872	0.0103945	RGD1564788	similar to Werner syndrome helicase homolog
PH_rn_0016330	3.02651	1.52791e-16	LOC681185	similar to centromere autoantigen H
PH_rn_0016342	3.48513	6.554e-12	Ms4a6c	membrane-spanning 4-domains, subfamily A, member 6C
PH_rn_0016345	1.29482	0.0435882	Appl1	adaptor protein, phosphotyrosine interaction, PH domain and leucine zipper containing 1
PH_rn_0016352	1.37763	0.00097597	LOC100912184,Cpne2	protein NLRC5-like,copine II
PH_rn_0016399	1.67433	3.26795e-06	Col4a2	collagen, type IV, alpha 2
PH_rn_0016445	1.14469	2.12342e-07	RGD1565043	similar to Rho guanine nucleotide exchange factor (GEF) 10
PH_rn_0016450	2.83067	1.11807e-13	Ccdc109b	coiled-coil domain containing 109B
PH_rn_0016493	1.15934	0.000155755	Pmf1	polyamine-modulated factor 1
PH_rn_0016494	1.9265	2.23789e-05	Msr1	macrophage scavenger receptor 1
PH_rn_0016528	1.12529	0.0199036	LOC100912449	protein FAM115C-like
PH_rn_0016538	4.38027	7.76914e-30	Shcbp1	Shc SH2-domain binding protein 1
PH_rn_0016556	1.31537	0.0176442	Ttll7	tubulin tyrosine ligase-like family, member 7
PH_rn_0016590	1.48217	0.00218503	Msc	musculin
PH_rn_0016598	1.90721	0.00452614	LOC688400	similar to EGF-like repeats and discoidin I-like domains-containing protein 3
PH_rn_0016607	2.01741	1.13252e-21	LOC100912278,Dbf4	protein DBF4 homolog A-like,DBF4 homolog (S. cerevisiae)
PH_rn_0016612	1.41634	0.00924302	Hist1h2ac	histone cluster 1, H2ac
PH_rn_0016668	3.68755	0	Cenpe	centromere protein E
PH_rn_0016693	1.55861	0.0092026	Atp8b4	ATPase, class I, type 8B, member 4
PH_rn_0016710	1.13928	0.00372015	LOC686151	similar to cell division cycle associated 5
PH_rn_0016739	1.24808	0.0079445	Atg16l2	autophagy related 16-like 2 (S. cerevisiae)
PH_rn_0016800	1.58352	0.00563385	LOC683206	similar to Tumor necrosis factor, alpha-induced protein 3 (Putative DNA binding protein A20) (Zinc finger protein A20)
PH_rn_0016804	1.008	0.00127678	Epb4.1l2	erythrocyte membrane protein band 4.1-like 2
PH_rn_0016809	1.76351	1.17701e-23	Iqgap3	IQ motif containing GTPase activating protein 3
PH_rn_0016862	1.1632	0.000122181	RGD1308350	similar to hypothetical protein MGC13251
PH_rn_0016864	1.08033	0.0306545	Eva1c	eva-1 homolog C
PH_rn_0016880	2.04976	7.97568e-09	Chaf1a	chromatin assembly factor 1, subunit A (p150)
PH_rn_0016892	2.41398	6.28851e-11	Piwil4	piwi-like 4 (Drosophila)
PH_rn_0016919	1.13507	0.00756681	Ankrd13b	ankyrin repeat domain 13B
PH_rn_0016924	1.35464	3.15733e-07	LOC690422	hypothetical protein LOC690422
PH_rn_0016961	1.87138	1.06613e-05	Rps6ka3	ribosomal protein S6 kinase polypeptide 3
PH_rn_0016967	1.11714	0.000108408	Tcf7	transcription factor 7 (T-cell specific, HMG-box)
PH_rn_0016985	1.23564	6.37195e-08	RGD1310335	similar to RIKEN cDNA C330027C09
PH_rn_0017004	1.36067	1.43957e-09	LOC100366216	nuclear antigen Sp100-like
PH_rn_0017014	1.30596	1.8063e-09	Spats2	spermatogenesis associated, serine-rich 2
PH_rn_0017023	2.33211	5.13607e-06	Layn	layilin
PH_rn_0017088	1.08003	6.14838e-06	Phldb1	pleckstrin homology-like domain, family B, member 1
PH_rn_0017091	2.12786	3.13916e-06	Fancb	Fanconi anemia, complementation group B
PH_rn_0017118	1.26646	0.000205722	Hid1	HID1 domain containing
PH_rn_0017134	2.22568	5.90288e-13	Micall2	MICAL-like 2
PH_rn_0017155	2.102	0.0114695	LOC685203	hypothetical protein LOC685203
PH_rn_0017160	2.20603	4.34364e-08	Galnt12	UDP-N-acetyl-alpha-D-galactosamine:polypeptide N-acetylgalactosaminyltransferase 12 (GalNAc-T12)
PH_rn_0017173	2.78801	0.00184958	Trem3	triggering receptor expressed on myeloid cells 3
PH_rn_0017174	1.52936	0.000111864	Fam171a2	family with sequence similarity 171, member A2
PH_rn_0017175	1.3763	0.00761668	Qrich2	glutamine rich 2
PH_rn_0017185	1.40841	1.1726e-09	Aunip	aurora kinase A and ninein interacting protein
PH_rn_0017213	1.2141	0.000256475	Dtx3	deltex homolog 3 (Drosophila)
PH_rn_0017233	1.23451	2.42366e-09	Nipal3	NIPA-like domain containing 3
PH_rn_0017267	1.66135	0.0198304	Lrrk2	leucine-rich repeat kinase 2
PH_rn_0017278	1.12203	0.0125182	Sp8	Sp8 transcription factor
PH_rn_0017291	1.32924	4.67951e-07	Thada	thyroid adenoma associated
PH_rn_0017297	1.89049	0.000261765	LOC683753	hypothetical protein LOC683753
PH_rn_0017365	1.86939	3.52119e-05	LOC690976	similar to Calponin-2 (Calponin H2, smooth muscle) (Neutral calponin)
PH_rn_0017368	1.77507	5.66563e-07	Zwilch	zwilch kinetochore protein
PH_rn_0017374	1.67049	0.00861131	Odf3b	outer dense fiber of sperm tails 3B
PH_rn_0017377	1.59303	2.62715e-05	Atad5	ATPase family, AAA domain containing 5
PH_rn_0017408	1.58315	6.51004e-05	LOC682147	similar to CG7194-PA
PH_rn_0017447	1.13813	0.00363385	Treml1	triggering receptor expressed on myeloid cells-like 1
PH_rn_0017456	3.4288	2.3361e-16	Ddx60,LOC100912658	DEAD (Asp-Glu-Ala-Asp) box polypeptide 60,probable ATP-dependent RNA helicase DDX60-like
PH_rn_0017477	2.0097	3.51127e-18	Cln6	ceroid-lipofuscinosis, neuronal 6, late infantile, variant
PH_rn_0017492	1.07937	0.032257	Tbc1d30	TBC1 domain family, member 30
PH_rn_0017516	1.40262	0.000275883	LOC682829	similar to benzodiazapine receptor, peripheral-like 1
PH_rn_0017517	1.58756	0.0172484	Ankrd66	ankyrin repeat domain 66
PH_rn_0017523	1.96156	2.36491e-11	Gramd1b	GRAM domain containing 1B
PH_rn_0017546	1.16196	0.00018061	LOC682360	hypothetical protein LOC682360
PH_rn_0017558	1.14698	0.00891777	Ccdc154	coiled-coil domain containing 154
PH_rn_0017595	2.74406	2.17613e-13	Dscc1	defective in sister chromatid cohesion 1 homolog (S. cerevisiae)
PH_rn_0017603	1.20579	0.00563727	Cachd1	cache domain containing 1
PH_rn_0017604	1.20485	0.0163503	Spryd3	SPRY domain containing 3
PH_rn_0017633	2.17755	1.29894e-06	Phemx	pan hematopoietic expression
PH_rn_0017655	1.85164	5.45542e-10	Tbc1d1	TBC1 (tre-2/USP6, BUB2, cdc16) domain family, member 1
PH_rn_0017756	1.49745	3.96229e-05	Ccdc106	coiled-coil domain containing 106
PH_rn_0017760	1.8251	2.23518e-06	Ncoa7	nuclear receptor coactivator 7
PH_rn_0017767	1.57648	2.23366e-06	Itgax	integrin, alpha X
PH_rn_0017785	1.16734	0.037005	RGD1564953	similar to Histone H3.3
PH_rn_0017825	1.5851	0.000451251	Dtl	denticleless E3 ubiquitin protein ligase homolog (Drosophila)
PH_rn_0017852	1.13606	1.79601e-06	Wtip	Wilms tumor 1 interacting protein
PH_rn_0017876	1.73929	4.75087e-05	Sh2d1b,LOC100910879	SH2 domain containing 1B,SH2 domain-containing protein 1B-like
PH_rn_0017881	1.17943	0.00145403	Fam149a	family with sequence similarity 149, member A
PH_rn_0017971	2.90814	3.27158e-13	Spn	sialophorin
PH_rn_0018020	1.213	0.0479567	Batf2	basic leucine zipper transcription factor, ATF-like 2
PH_rn_0018025	2.35344	4.57631e-06	Hist1h2bf	histone cluster 1, H2bf
PH_rn_0018035	3.22433	3.45243e-09	Cenpw	centromere protein W
PH_rn_0018046	1.2548	0.00663232	Btn2a2	butyrophilin, subfamily 2, member A2
PH_rn_0018060	1.19688	1.77261e-06	Cep72	centrosomal protein 72
PH_rn_0018061	1.25083	0.00497809	Gpr126	G protein-coupled receptor 126
PH_rn_0018063	3.08193	1.4953e-24	E2f8	E2F transcription factor 8
PH_rn_0018107	1.74912	0.00636721	Aim2	absent in melanoma 2
PH_rn_0018117	1.10379	0.0153109	Ttc28	tetratricopeptide repeat domain 28
PH_rn_0018124	1.35149	0.000197333	Hvcn1	hydrogen voltage-gated channel 1
PH_rn_0018147	3.6899	2.53042e-19	Ncapg	non-SMC condensin I complex, subunit G
PH_rn_0018156	1.38422	0.00618119	Tnfrsf22	tumor necrosis factor receptor superfamily, member 22
PH_rn_0018212	1.25263	0.000317175	B3gnt9	UDP-GlcNAc:betaGal beta-1,3-N-acetylglucosaminyltransferase 9
PH_rn_0018227	3.09579	1.13312e-05	RGD1566307	similar to PIRB1
PH_rn_0018232	1.93373	0.00222965	LOC679994	similar to histone 1, H2ai
PH_rn_0018234	1.38031	2.58865e-06	Sox4	SRY (sex determining region Y)-box 4
PH_rn_0018244	2.06513	3.25553e-05	Kctd12	potassium channel tetramerisation domain containing 12
PH_rn_0018367	4.50219	1.39935e-31	Mki67	antigen identified by monoclonal antibody Ki-67
PH_rn_0018392	2.47109	5.3231e-09	Ms4a11	membrane-spanning 4-domains, subfamily A, member 11
PH_rn_0018394	3.21186	5.26229e-09	Ms4a4a	membrane-spanning 4-domains, subfamily A, member 4A
PH_rn_0018409	2.65563	1.14294e-21	Rasa4	RAS p21 protein activator 4
PH_rn_0018410	1.46208	2.73291e-12	Ankrd10	ankyrin repeat domain 10
PH_rn_0018412	2.87459	9.14033e-06	Ifit1lb	interferon-induced protein with tetratricopeptide repeats 1-like B
PH_rn_0018418	1.99147	3.56021e-08	Ankle1	ankyrin repeat and LEM domain containing 1
PH_rn_0018419	1.6082	0.000356411	Ccdc111	coiled-coil domain containing 111
PH_rn_0018430	2.52839	0.00109324	Trim30	tripartite motif-containing 30
PH_rn_0018434	1.27462	3.06167e-06	Rfwd3	ring finger and WD repeat domain 3
PH_rn_0018441	2.17085	9.72233e-08	Lacc1	laccase (multicopper oxidoreductase) domain containing 1
PH_rn_0018442	1.04724	0.00139002	Podnl1	podocan-like 1
PH_rn_0018446	2.12847	1.58818e-08	Mad2l1	MAD2 mitotic arrest deficient-like 1 (yeast)
PH_rn_0018552	1.35383	0.000196257	Gls	glutaminase
PH_rn_0018596	4.75882	7.13136e-19	Ccnb1	cyclin B1
PH_rn_0018634	1.48768	1.9786e-07	Mx2	myxovirus (influenza virus) resistance 2
PH_rn_0018658	1.59892	0.0196842	Arhgap15	Rho GTPase activating protein 15
PH_rn_0018729	1.39239	0.0341809	Lin9	lin-9 homolog (C. elegans)
PH_rn_0018763	1.24463	1.99384e-16	Parp12	poly (ADP-ribose) polymerase family, member 12
PH_rn_0018934	2.48087	5.291e-11	RGD1562462	similar to Ifi204 protein
PH_rn_0018975	1.50776	1.25088e-06	Baz1a	bromodomain adjacent to zinc finger domain, 1A
PH_rn_0019014	1.5033	0.00078258	Rasal1	RAS protein activator like 1 (GAP1 like)
PH_rn_0019047	2.09881	6.46272e-12	Tnfaip8	tumor necrosis factor, alpha-induced protein 8
PH_rn_0019113	1.54299	0.00222627	LOC685560	similar to monoacylglycerol O-acyltransferase 2
PH_rn_0019182	2.82192	1.51316e-25	Aspm	asp (abnormal spindle) homolog, microcephaly associated (Drosophila)
PH_rn_0019250	1.98226	1.20981e-18	LOC100912782,Tuba1b,LOC100911724,LOC689803	tubulin alpha-1C chain-like,tubulin, alpha 1B,tubulin alpha-1C chain-like,similar to tubulin, alpha 1
PH_rn_0019279	1.16928	0.00471657	Ptpn11	protein tyrosine phosphatase, non-receptor type 11
PH_rn_0019382	2.02335	0.0175955	LOC100911086,LOC100912740,LOC100911007	T-cell receptor beta chain T17T-22-like,uncharacterized LOC100912740,T-cell receptor beta chain T17T-22-like
PH_rn_0019393	2.94944	7.02041e-13	Nlrc4	NLR family, CARD domain containing 4
PH_rn_0019395	2.08245	1.03024e-05	LOC307347	hypothetical protein LOC307347
PH_rn_0019398	2.88602	1.69787e-16	Tmsb10,LOC100359496	thymosin, beta 10,thymosin, beta 10-like
PH_rn_0019481	1.59189	4.95372e-12	Serpinb8	serpin peptidase inhibitor, clade B (ovalbumin), member 8
PH_rn_0019533	2.10608	7.72391e-13	LOC100911953,Samd9l,LOC684193,LOC500013	sterile alpha motif domain-containing protein 9-like,sterile alpha motif domain containing 9-like,similar to sterile alpha motif domain containing 9-like,similar to sterile alpha motif domain containing 9-like
PH_rn_0019553	1.21593	5.65616e-05	Svil	supervillin
PH_rn_0019582	1.84963	0.000838992	Apol11a-ps1	apolipoprotein L 11a, pseudogene 1
PH_rn_0019639	1.13037	9.91799e-05	B3galtl-ps1	beta 1,3-galactosyltransferase-like, pseudogene 1
PH_rn_0019643	1.44211	0.0081734	Cenpp	centromere protein P
PH_rn_0019744	1.3363	0.00257425	Krt7	keratin 7
PH_rn_0019809	3.09845	1.88708e-09	LOC100912777	T-cell receptor beta chain T17T-22-like
PH_rn_0019985	2.37536	7.7399e-08	Pacsin1	protein kinase C and casein kinase substrate in neurons 1
PH_rn_0020039	3.877	9.87082e-11	Ckap2	cytoskeleton associated protein 2
PH_rn_0020071	1.25921	0.011871	Lrrc25	leucine rich repeat containing 25
PH_rn_0020084	1.06158	0.000234773	Haghl	hydroxyacylglutathione hydrolase-like
PH_rn_0020127	1.24778	0.000197571	Phf11,Phf11b,LOC100911752,Setdb2,LOC100364832	PHD finger protein 11,PHD finger protein 11B,PHD finger protein 11-like,SET domain, bifurcated 2,hypothetical LOC100364832
PH_rn_0020270	1.17818	0.0130581	RGD1561357	similar to LIM domain only 3
PH_rn_0020273	1.20518	0.00851264	LOC100361147	rCG29620-like
PH_rn_0020404	3.00901	0.0346685	RT1-Db2	RT1 class II, locus Db2
PH_rn_0020451	1.09076	0.0411127	Gas8	growth arrest specific 8
PH_rn_0020470	1.07664	8.93967e-06	Marcksl1,LOC100911158,LOC100911122	MARCKS-like 1,MARCKS-related protein-like,MARCKS-related protein-like
PH_rn_0020486	1.67476	4.25587e-08	Ly49s7,Klra5	Ly49 stimulatory receptor 7,killer cell lectin-like receptor, subfamily A, member 5
PH_rn_0020490	1.31553	0.000636127	Lyl1	lymphoblastic leukemia derived sequence 1
PH_rn_0020585	2.61748	0.0158171	Gzmb,Gzmbl2	granzyme B (granzyme 2, cytotoxic T-lymphocyte-associated serine esterase 1),Granzyme B-like 2
PH_rn_0020812	1.18924	0.00551287	Rad51b,LOC100912736	RAD51 homolog B (S. cerevisiae),DNA repair protein RAD51 homolog 2-like
PH_rn_0020814	1.31871	1.86488e-07	Lpcat2	lysophosphatidylcholine acyltransferase 2
PH_rn_0020816	1.16395	2.81657e-13	Sptlc2	serine palmitoyltransferase, long chain base subunit 2
PH_rn_0020841	2.0615	0.012026	RGD1559928	similar to mitochondrial solute carrier protein
PH_rn_0020850	2.72775	4.7988e-24	Espl1	extra spindle pole bodies homolog 1 (S. cerevisiae)
PH_rn_0020863	3.44928	8.02082e-12	Ifi47	interferon gamma inducible protein 47
PH_rn_0020885	1.18625	0.000648023	Itgav	integrin, alpha V
PH_rn_0020896	1.27737	0.00017244	LOC100910745	FLYWCH family member 2-like
PH_rn_0020953	1.89072	0.00331243	Def6	differentially expressed in FDCP 6 homolog (mouse)
PH_rn_0020966	1.70422	0.0210219	Sfrp1	secreted frizzled-related protein 1
PH_rn_0021025	1.46152	0.0492848	Klrb1c	killer cell lectin-like receptor subfamily B member 1C
PH_rn_0021043	1.09958	0.0495502	Adamtsl2	ADAMTS-like 2
PH_rn_0021067	1.74654	2.66276e-12	Rnf213	ring finger protein 213
PH_rn_0021090	2.37518	0.0145361	Tigit	T cell immunoreceptor with Ig and ITIM domains
PH_rn_0021117	2.90992	1.42479e-07	Scimp	SLP adaptor and CSK interacting membrane protein
PH_rn_0021124	1.17149	0.0294419	Fam57a	family with sequence similarity 57, member A
PH_rn_0021167	1.05482	0.0273332	Phf6	PHD finger protein 6
PH_rn_0021218	3.8973	1.03733e-23	Ccnb2	cyclin B2
PH_rn_0021337	4.19892	4.68832e-41	LOC690323	similar to Myosin-15 (Myosin XV) (Unconventional myosin-15)
PH_rn_0021338	1.47816	0.00862083	Myo5c	myosin VC
PH_rn_0021349	1.07807	0.000794843	Cnr2	cannabinoid receptor 2 (macrophage)
PH_rn_0021405	1.1109	0.0046854	Plxnb1	plexin B1
PH_rn_0021543	1.30363	0.00566277	Cd200r1l	CD200 receptor 1-like
PH_rn_0021546	3.0522	6.59813e-12	Spc24-ps1	SPC24, NDC80 kinetochore complex component, homolog (S. cerevisiae), pseudogene 1
PH_rn_0021647	2.24025	2.14226e-08	Filip1l	filamin A interacting protein 1-like
PH_rn_0021658	1.07519	0.00932844	Zdhhc8	zinc finger, DHHC-type containing 8
PH_rn_0021732	1.88329	3.93079e-11	Raph1	Ras association (RalGDS/AF-6) and pleckstrin homology domains 1
PH_rn_0021778	1.43331	0.000101706	Boc	biregional cell adhesion molecule-related/down-regulated by oncogenes (Cdon) binding protein
PH_rn_0021780	1.14757	0.0082469	Ralgapb	Ral GTPase activating protein, beta subunit (non-catalytic)
PH_rn_0021833	2.09457	1.13029e-13	Mcm4,RGD1563943	minichromosome maintenance complex component 4,similar to mcdc21 protein
PH_rn_0021843	1.03962	8.53977e-05	LOC100125371	uncharacterized LOC100125371
PH_rn_0021908	1.6581	1.01815e-10	B3gnt7	UDP-GlcNAc:betaGal beta-1,3-N-acetylglucosaminyltransferase 7
PH_rn_0021967	1.25306	0.0181697	LOC100363258,LOC100911112,Tmem92,LOC100910998,LOC100910952,LOC100363099	mCG13644-like,uncharacterized LOC100911112,transmembrane protein 92,transmembrane protein 92-like,transmembrane protein 92-like,mCG13644-like
PH_rn_0022002	1.71018	5.94855e-06	Cd300a	Cd300a molecule
PH_rn_0022020	1.95644	8.08593e-14	Marcks	myristoylated alanine rich protein kinase C substrate
PH_rn_0022113	1.18451	0.000913955	Lama4	laminin, alpha 4
PH_rn_0022118	1.11427	2.51057e-07	Dnmt1	DNA (cytosine-5-)-methyltransferase 1
PH_rn_0022169	2.93219	6.30422e-23	Mcm3	minichromosome maintenance complex component 3
PH_rn_0022197	1.0798	9.9712e-05	Uaca	uveal autoantigen with coiled-coil domains and ankyrin repeats
PH_rn_0022203	2.01345	0.000371455	Ercc6l	excision repair cross-complementing rodent repair deficiency complementation group 6 - like
PH_rn_0022220	1.44748	8.68642e-10	Timp2	TIMP metallopeptidase inhibitor 2
PH_rn_0022483	3.08853	0.00139194	LOC690955,LOC683463	similar to paired-Ig-like receptor B,similar to paired-Ig-like receptor B
PH_rn_0022492	1.26413	0.0154251	St8sia4	ST8 alpha-N-acetyl-neuraminide alpha-2,8-sialyltransferase 4
PH_rn_0022519	5.30994	2.13382e-23	LOC100361492,Cyp2c24	cytochrome P450, family 2, subfamily c, polypeptide 55-like,cytochrome P450, family 2, subfamily c, polypeptide 24
PH_rn_0022575	1.45757	1.1047e-08	LOC100911069	protein FAM54A-like
PH_rn_0022595	1.72084	0.000162398	LOC100363484,Ddit4l	DNA-damage-inducible transcript 4-like protein-like,DNA-damage-inducible transcript 4-like
PH_rn_0022612	1.79359	0.000122738	Oscar	osteoclast associated, immunoglobulin-like receptor
PH_rn_0022633	2.42815	6.92143e-09	Ms4a6b	membrane-spanning 4-domains, subfamily A, member 6B
PH_rn_0022677	1.44781	0.000739733	LOC100911249,Il28b	interleukin-28A-like,interleukin 28B
PH_rn_0022726	2.13366	6.79011e-21	Aldoa	aldolase A, fructose-bisphosphate
PH_rn_0022748	1.27216	1.05733e-07	Tlr1	toll-like receptor 1
PH_rn_0022754	1.46086	0.0016006	Kctd14	potassium channel tetramerisation domain containing 14
PH_rn_0022770	1.29347	9.8287e-10	Sgk1	serum/glucocorticoid regulated kinase 1
PH_rn_0022854	1.0016	0.0160617	Ulk4	unc-51-like kinase 4 (C. elegans)
PH_rn_0022899	1.07729	0.000171155	Tgfb1i1	transforming growth factor beta 1 induced transcript 1
PH_rn_0022982	2.06164	1.01717e-11	Myof	myoferlin
PH_rn_0023081	1.1041	0.00127923	LOC681820	hypothetical protein LOC681820
PH_rn_0023208	2.44072	3.18549e-11	LOC100912312	uncharacterized LOC100912312
PH_rn_0023221	1.11467	1.3423e-09	LOC100360145	H2A histone family, member Z-like
PH_rn_0023259	1.47214	0.000245172	Ces2c,LOC100910040	carboxylesterase 2C,liver carboxylesterase-like
PH_rn_0023276	1.55567	0.00520366	LOC685067	similar to guanylate binding protein family, member 6
PH_rn_0023335	2.96401	2.74388e-09	Hebp2	heme binding protein 2
PH_rn_0023379	1.2507	0.0172917	Arl4c-ps1	ADP-ribosylation factor-like 4C, pseudogene 1
PH_rn_0023504	1.04461	0.00166428	Sepn1	selenoprotein N, 1
PH_rn_0023570	2.01873	8.1271e-06	LOC499229,Gvinp1	similar to very large inducible GTPase 1 isoform A,GTPase, very large interferon inducible 1
PH_rn_0023630	1.67896	4.1982e-07	RGD1561738	similar to interferon induced transmembrane protein 2 (1-8D)
PH_rn_0023704	2.0494	0.000131013	LOC100911056,LOC100912740	uncharacterized LOC100911056,uncharacterized LOC100912740
PH_rn_0023740	1.10363	0.0218581	Olr341	olfactory receptor 341
PH_rn_0023807	2.25253	3.73998e-09	LOC100910940	protein EVI2B-like
PH_rn_0023815	2.21384	1.37608e-15	Sfn,LOC298795	stratifin,similar to 14-3-3 protein sigma
PH_rn_0023869	1.16397	0.00116565	Olr4,Olr6	olfactory receptor 4,olfactory receptor 6
PH_rn_0023878	1.22533	0.00168907	Olr81,Olr83	olfactory receptor 81,olfactory receptor 83
PH_rn_0023983	1.39783	0.00754939	Olr807,Olr808	olfactory receptor 807,olfactory receptor 808
PH_rn_0023998	1.2091	0.00127391	Olr373,Olr372	olfactory receptor 373,olfactory receptor 372
PH_rn_0024022	1.21425	2.12768e-05	Efemp2	EGF-containing fibulin-like extracellular matrix protein 2
PH_rn_0024024	2.59356	1.63298e-09	Ms4a6b,Ms4a6c,Ms4a6a	membrane-spanning 4-domains, subfamily A, member 6B,membrane-spanning 4-domains, subfamily A, member 6C,membrane-spanning 4-domains, subfamily A, member 6A
PH_rn_0024045	2.60524	4.59565e-05	RT1-T24-1,RT1-T24-4,RT1-T24-3,LOC360231,LOC100909797	RT1 class I, locus T24, gene 1,RT1 class I, locus T24, gene 4,RT1 class I, locus T24, gene 3,MHC class I RT1.O type 149 processed pseudogene,RT1 class I histocompatibility antigen, AA alpha chain-like
PH_rn_0024047	2.16318	8.30945e-06	RT1-N1,RT1-N2,RT1-N3	RT1 class Ib, locus N1,RT1 class Ib, locus N2,RT1 class Ib, locus N3
PH_rn_0024048	2.66184	0.000102701	RT1-T24-1,LOC100909797	RT1 class I, locus T24, gene 1,RT1 class I histocompatibility antigen, AA alpha chain-like
PH_rn_0024049	2.82637	2.06026e-05	RT1-T24-3,RT1-T24-1,LOC100909797	RT1 class I, locus T24, gene 3,RT1 class I, locus T24, gene 1,RT1 class I histocompatibility antigen, AA alpha chain-like
PH_rn_0024066	3.28518	5.45807e-06	Ly49i2,Ly49i4,Ly49s5,Ly49s3,Ly49s6,Ly49s4,Ly49i5,Ly49i3,LOC100911560	Ly49 inhibitory receptor 2,Ly49 inhibitory receptor 4,Ly49 stimulatory receptor 5,Ly-49 stimulatory receptor 3,Ly49 stimulatory receptor 6,Ly49 stimulatory receptor 4,Ly49 inhibitory receptor 5,immunoreceptor Ly49i3,uncharacterized LOC100911560
PH_rn_0024067	1.52791	0.0369851	Ly49s3,Ly49i3,LOC100911560,Ly49s4,Ly49i4	Ly-49 stimulatory receptor 3,immunoreceptor Ly49i3,uncharacterized LOC100911560,Ly49 stimulatory receptor 4,Ly49 inhibitory receptor 4
PH_rn_0024076	1.53732	0.0285049	Klrb1a,RGD2301395	killer cell lectin-like receptor subfamily B, member 1A,similar to killer cell lectin-like receptor subfamily B member 1A
PH_rn_0024089	1.67932	0.000899599	Rnase1l1,Rnase1l2,Rnase1	ribonuclease, RNase A family, 1-like 1 (pancreatic),ribonuclease, RNase A family, 1-like 2 (pancreatic),ribonuclease, RNase A family, 1 (pancreatic)
PH_rn_0024092	2.05441	1.41542e-19	Aldoa,Aldoart1,LOC100362436	aldolase A, fructose-bisphosphate,aldolase 1 A retrogene 1,fructose-bisphosphate aldolase A-like
PH_rn_0024116	4.5408	4.42054e-40	Rrm2,LOC100359539	ribonucleotide reductase M2,ribonucleotide reductase M2 polypeptide
PH_rn_0024169	1.21607	1.31898e-05	Rp2	retinitis pigmentosa 2 homolog (human)
PH_rn_0024173	1.51246	7.80319e-05	LOC690460,LOC690478	similar to keratin associated protein 10-7,similar to keratin associated protein 10-7
PH_rn_0024176	2.72416	2.35781e-12	Ly6al,Ly6i,RGD1565410,LOC300024	lymphocyte antigen 6 complex, locus A-like,lymphocyte antigen 6 complex, locus I,similar to Ly6-C antigen gene,similar to Ly6-B antigen gene
PH_rn_0024193	3.66221	1.27793e-12	LOC498276,LOC100911825,LOC100912098,LOC100912061,Fcgr2a	Fc gamma receptor II beta,low affinity immunoglobulin gamma Fc region receptor III-like,low affinity immunoglobulin gamma Fc region receptor III-like,low affinity immunoglobulin gamma Fc region receptor III-like,Fc fragment of IgG, low affinity IIa, receptor
PH_rn_0024194	2.4037	1.76817e-09	LOC498276,LOC100911825,LOC100362543,LOC100912061,Fcgr2b,Fcgr2a,LOC100912098	Fc gamma receptor II beta,low affinity immunoglobulin gamma Fc region receptor III-like,Low affinity immunoglobulin gamma Fc region receptor III-like,low affinity immunoglobulin gamma Fc region receptor III-like,Fc fragment of IgG, low affinity IIb, receptor (CD32),Fc fragment of IgG, low affinity IIa, receptor,low affinity immunoglobulin gamma Fc region receptor III-like
PH_rn_0024195	2.62533	5.45837e-09	Fcgr2a,LOC498276,LOC100911825,LOC100362543,LOC100912098,LOC100912061,Fcgr2b	Fc fragment of IgG, low affinity IIa, receptor,Fc gamma receptor II beta,low affinity immunoglobulin gamma Fc region receptor III-like,Low affinity immunoglobulin gamma Fc region receptor III-like,low affinity immunoglobulin gamma Fc region receptor III-like,low affinity immunoglobulin gamma Fc region receptor III-like,Fc fragment of IgG, low affinity IIb, receptor (CD32)
PH_rn_0024196	3.55066	6.57934e-10	Fcgr2a,LOC498276,LOC100911825,LOC100362543,LOC100912098,LOC100912061	Fc fragment of IgG, low affinity IIa, receptor,Fc gamma receptor II beta,low affinity immunoglobulin gamma Fc region receptor III-like,Low affinity immunoglobulin gamma Fc region receptor III-like,low affinity immunoglobulin gamma Fc region receptor III-like,low affinity immunoglobulin gamma Fc region receptor III-like
PH_rn_0024197	2.98804	1.32197e-08	Fcgr2a,LOC498276,LOC100911825,LOC100912098,LOC100912061,LOC100362543	Fc fragment of IgG, low affinity IIa, receptor,Fc gamma receptor II beta,low affinity immunoglobulin gamma Fc region receptor III-like,low affinity immunoglobulin gamma Fc region receptor III-like,low affinity immunoglobulin gamma Fc region receptor III-like,Low affinity immunoglobulin gamma Fc region receptor III-like
PH_rn_0024198	1.9904	4.06682e-07	LOC498276,LOC100911825,LOC100362543,LOC100912061,Fcgr2b	Fc gamma receptor II beta,low affinity immunoglobulin gamma Fc region receptor III-like,Low affinity immunoglobulin gamma Fc region receptor III-like,low affinity immunoglobulin gamma Fc region receptor III-like,Fc fragment of IgG, low affinity IIb, receptor (CD32)
PH_rn_0024199	2.33771	5.04005e-07	LOC498276,LOC100911825,LOC100912098,LOC100362543,LOC100912061	Fc gamma receptor II beta,low affinity immunoglobulin gamma Fc region receptor III-like,low affinity immunoglobulin gamma Fc region receptor III-like,Low affinity immunoglobulin gamma Fc region receptor III-like,low affinity immunoglobulin gamma Fc region receptor III-like
PH_rn_0024206	NA	NA	Btnl8,Btnl7,LOC100911983,LOC100911938,Btn3a2,RGD1624210,Btnl5	butyrophilin-like 8,butyrophilin-like 7,butyrophilin subfamily 3 member A3-like,butyrophilin subfamily 3 member A3-like,butyrophilin, subfamily 3, member A2,similar to butyrophilin-like 7,butyrophilin-like 5
PH_rn_0024223	1.14087	0.0204881	LOC100365112,Ces2c,LOC100910040	carboxylesterase-like,carboxylesterase 2C,liver carboxylesterase-like
PH_rn_0024225	1.74835	0.000115138	Abcb1b	ATP-binding cassette, subfamily B (MDR/TAP), member 1B
PH_rn_0024231	1.29915	5.17003e-05	Lgals9,Lgals5	lectin, galactoside-binding, soluble, 9,lectin, galactose binding, soluble 5
PH_rn_0024246	3.55754	1.24247e-23	RGD1564519,LOC100911856,RGD1561694,Hmgb2	similar to High mobility group protein 2 (HMG-2),high mobility group protein B2-like,similar to High mobility group protein 2 (HMG-2),high mobility group box 2
PH_rn_0024262	1.21196	0.00186949	Abcc1,LOC688708	ATP-binding cassette, subfamily C (CFTR/MRP), member 1,similar to ATP-binding cassette, sub-family C (CFTR/MRP), member 1
PH_rn_0024268	1.45064	1.0775e-18	LOC100360145,H2afz	H2A histone family, member Z-like,H2A histone family, member Z
PH_rn_0024272	1.73869	0.000163158	Dmbt1,LOC100913031	deleted in malignant brain tumors 1,deleted in malignant brain tumors 1 protein-like
PH_rn_0024292	1.40478	0.000610746	Cd36	CD36 molecule (thrombospondin receptor)
PH_rn_0024299	1.40795	5.40939e-18	Dynll1	dynein light chain LC8-type 1
PH_rn_0000092	-1.465	0.00252739	Rtn4ip1	reticulon 4 interacting protein 1
PH_rn_0000097	-3.11679	2.23735e-05	Psgb1	pregnancy-specific beta 1-glycoprotein
PH_rn_0000123	-1.0312	1.45686e-05	LOC652956	p55 protein
PH_rn_0000146	-1.31043	0.0385315	Rhox7	reproductive homeobox 7
PH_rn_0000246	-1.02056	0.00181011	Ust5r	integral membrane transport protein UST5r
PH_rn_0000315	-2.04481	1.56867e-12	Cfhr1	complement factor H-related 1
PH_rn_0000318	-1.14068	1.86104e-06	LOC497899	similar to hypothetical protein 4930503F14
PH_rn_0000336	-1.2087	0.00135223	Defb27	defensin beta 27
PH_rn_0000365	-1.0032	0.00016048	Tmem135	transmembrane protein 135
PH_rn_0000372	-4.26279	8.93961e-05	Dhrs7	dehydrogenase/reductase (SDR family) member 7
PH_rn_0000402	-2.4038	2.91183e-06	Paqr7	progestin and adipoQ receptor family member VII
PH_rn_0000549	-2.17927	1.51026e-06	Apon	apolipoprotein N
PH_rn_0000658	-2.39447	0.000138329	Ky	kyphoscoliosis peptidase
PH_rn_0000660	-1.36912	3.55102e-05	Hdgfl1	hepatoma derived growth factor-like 1
PH_rn_0000724	-1.11248	3.05346e-07	Fam126b	family with sequence similarity 126, member B
PH_rn_0000734	-2.22071	4.08593e-07	Mfsd2a	major facilitator superfamily domain containing 2A
PH_rn_0000762	-1.14133	4.47671e-07	Tmem106b	transmembrane protein 106B
PH_rn_0000845	-1.3075	1.46133e-06	LOC689959	hypothetical protein LOC689959
PH_rn_0000862	-1.64915	0.000511164	Fam154b	family with sequence similarity 154, member B
PH_rn_0000876	-1.47051	6.32503e-07	Tmem144	transmembrane protein 144
PH_rn_0000927	-1.0301	0.008748	Plekhg6	pleckstrin homology domain containing, family G (with RhoGef domain) member 6
PH_rn_0000944	-1.68233	7.335e-05	LOC100363509	transmembrane protein 125-like
PH_rn_0000947	-1.09822	1.75858e-07	NA	NA
PH_rn_0000962	-1.08531	0.00409327	Efcab8	EF-hand calcium binding domain 8
PH_rn_0000979	-1.31138	4.20612e-10	Aim1l	absent in melanoma 1-like
PH_rn_0000997	-1.93031	0.00115944	Serpina3m	serine (or cysteine) proteinase inhibitor, clade A, member 3M
PH_rn_0000998	-1.35384	0.0117311	Ttc34	tetratricopeptide repeat domain 34
PH_rn_0001067	-2.53081	2.03265e-12	LOC100363441	hypothetical protein LOC100363441
PH_rn_0001088	-1.65503	0.00809911	Cml3	camello-like 3
PH_rn_0001098	-1.11889	5.82027e-07	Lrig3	leucine-rich repeats and immunoglobulin-like domains 3
PH_rn_0001108	-1.70578	0.0137941	Fam179a	family with sequence similarity 179, member A
PH_rn_0001160	-1.07115	1.21114e-05	Tp53inp2	tumor protein p53 inducible nuclear protein 2
PH_rn_0001172	-1.2889	0.0136451	Pcmtd1	protein-L-isoaspartate (D-aspartate) O-methyltransferase domain containing 1
PH_rn_0001176	-1.34823	7.24323e-06	Slc25a13	solute carrier family 25 (aspartate/glutamate carrier), member 13
PH_rn_0001185	-1.20605	0.00553265	Cdk7	cyclin-dependent kinase 7
PH_rn_0001197	-1.04918	7.16212e-05	Nckap5l	NCK-associated protein 5-like
PH_rn_0001270	-1.06389	0.000342227	Fnip2	folliculin interacting protein 2
PH_rn_0001297	-1.54215	0.000540681	Ptprd	protein tyrosine phosphatase, receptor type, D
PH_rn_0001372	-1.26332	0.00144445	Vit	vitrin
PH_rn_0001407	-1.55345	7.39953e-07	Gprin3	GPRIN family member 3
PH_rn_0001463	-1.33993	1.92635e-05	RGD1310495	similar to KIAA1919 protein
PH_rn_0001475	-1.03594	0.0023191	Mthfr	methylenetetrahydrofolate reductase (NAD(P)H)
PH_rn_0001507	-1.16841	1.53981e-05	Zfp69	zinc finger protein 69
PH_rn_0001541	-1.0596	2.16728e-07	Rapgef4	Rap guanine nucleotide exchange factor (GEF) 4
PH_rn_0001603	-1.14601	4.25471e-11	March6	membrane-associated ring finger (C3HC4) 6, E3 ubiquitin protein ligase
PH_rn_0001633	-1.09477	0.00493813	Fam26d	family with sequence similarity 26, member D
PH_rn_0001672	-2.17206	1.37945e-16	Arhgef26	Rho guanine nucleotide exchange factor (GEF) 26
PH_rn_0001691	-2.89822	2.70556e-05	Olr1102	olfactory receptor 1102
PH_rn_0001699	-1.12301	2.53364e-06	Cped1	cadherin-like and PC-esterase domain containing 1
PH_rn_0001717	-1.26054	5.73662e-05	Ganc	glucosidase, alpha; neutral C
PH_rn_0001738	-1.18308	1.58642e-06	Erbb3	v-erb-b2 erythroblastic leukemia viral oncogene homolog 3 (avian)
PH_rn_0001741	-1.0928	2.28346e-05	Nfyb	nuclear transcription factor-Y beta
PH_rn_0001744	-4.60274	1.48034e-18	LOC367746	similar to Spindlin-like protein 2 (SPIN-2)
PH_rn_0001791	-1.61159	6.67741e-07	Slc20a2	solute carrier family 20 (phosphate transporter), member 2
PH_rn_0001792	-1.0105	2.96254e-05	Cdkn2a	cyclin-dependent kinase inhibitor 2A
PH_rn_0001822	-1.09203	1.88126e-05	Ahrr	aryl-hydrocarbon receptor repressor
PH_rn_0001859	-1.06589	6.77039e-09	RGD1561151	similar to hypothetical protein 4932411N23
PH_rn_0001885	-1.95798	5.26178e-05	LOC681366	similar to Retinol dehydrogenase 3 (Retinol dehydrogenase type I) (RODH I)
PH_rn_0001898	-5.55662	7.16265e-13	LOC100360095	urinary protein 1-like
PH_rn_0001936	-1.47172	0.00332723	C2cd4b	C2 calcium-dependent domain containing 4B
PH_rn_0001938	-2.05213	1.7043e-07	Igfals	insulin-like growth factor binding protein, acid labile subunit
PH_rn_0001952	-1.34197	9.40797e-08	RGD1564614	similar to complement factor H-related protein
PH_rn_0001957	-1.28883	0.0207405	Ehhadh	enoyl-CoA, hydratase/3-hydroxyacyl CoA dehydrogenase
PH_rn_0002004	-1.37789	0.0398698	RGD1563270	similar to synaptonemal complex protein 3
PH_rn_0002011	-1.9212	1.93228e-05	Pxmp4	peroxisomal membrane protein 4
PH_rn_0002018	-2.81258	3.69634e-07	LOC100910519,LOC100909916	trafficking protein particle complex subunit 2-like protein-like,trafficking protein particle complex subunit 2-like protein-like
PH_rn_0002022	-1.33762	1.41248e-06	Pxmp2	peroxisomal membrane protein 2
PH_rn_0002044	-1.08202	0.000472784	Xylb	xylulokinase homolog (H. influenzae)
PH_rn_0002113	-1.0488	0.0112915	Rcan2	regulator of calcineurin 2
PH_rn_0002165	-4.87877	3.60446e-12	Cyp2c11	cytochrome P450, subfamily 2, polypeptide 11
PH_rn_0002270	-1.14106	0.000957748	Atp11c	ATPase, class VI, type 11C
PH_rn_0002273	-1.87693	9.558e-05	Hao2	hydroxyacid oxidase 2 (long chain)
PH_rn_0002278	-1.85305	2.401e-08	Abcc2	ATP-binding cassette, subfamily C (CFTR/MRP), member 2
PH_rn_0002310	-1.0874	9.93033e-06	Gde1	glycerophosphodiester phosphodiesterase 1
PH_rn_0002317	-1.52116	1.51098e-14	Dhtkd1	dehydrogenase E1 and transketolase domain containing 1
PH_rn_0002347	-1.83634	3.19393e-06	Cyp2j4	cytochrome P450, family 2, subfamily j, polypeptide 4
PH_rn_0002360	-1.67686	2.46453e-07	Cyp2d4	cytochrome P450, family 2, subfamily d, polypeptide 4
PH_rn_0002385	-1.12797	0.00070647	Cyp4f6	cytochrome P450, family 4, subfamily f, polypeptide 6
PH_rn_0002399	-1.08306	0.00406308	Tpst1	tyrosylprotein sulfotransferase 1
PH_rn_0002400	-1.23204	4.23617e-11	Mpp4	membrane protein, palmitoylated 4 (MAGUK p55 subfamily member 4)
PH_rn_0002435	-1.30349	6.04904e-07	Tmem163	transmembrane protein 163
PH_rn_0002442	-1.15521	0.000119503	Ccnl2	cyclin L2
PH_rn_0002445	-1.32213	6.0643e-05	Cyp2t1	cytochrome P450, family 2, subfamily t, polypeptide 1
PH_rn_0002465	-2.7116	1.36839e-07	Slc22a8	solute carrier family 22 (organic anion transporter), member 8
PH_rn_0002471	-1.0699	0.0396937	Ttc36	tetratricopeptide repeat domain 36
PH_rn_0002521	-1.48691	3.06039e-05	Cat	catalase
PH_rn_0002527	-1.51854	6.27429e-05	Mapre3	microtubule-associated protein, RP/EB family, member 3
PH_rn_0002528	-2.25612	1.95834e-11	Paqr9	progestin and adipoQ receptor family member IX
PH_rn_0002565	-2.39139	3.81722e-09	Il33	interleukin 33
PH_rn_0002593	-1.19239	0.000143605	Fahd2a	fumarylacetoacetate hydrolase domain containing 2A
PH_rn_0002605	-1.56241	2.8672e-11	Lrp3	low density lipoprotein receptor-related protein 3
PH_rn_0002606	-1.25181	8.99818e-06	Sts	steroid sulfatase (microsomal), isozyme S
PH_rn_0002617	-1.51309	0.000164731	Kat3	kynurenine aminotransferase III
PH_rn_0002618	-1.13876	7.89507e-07	Scrn2	secernin 2
PH_rn_0002621	-1.08013	0.00519565	Hyal1	hyaluronoglucosaminidase 1
PH_rn_0002710	-1.44342	4.81119e-06	Adhfe1	alcohol dehydrogenase, iron containing, 1
PH_rn_0002727	-1.04321	1.45214e-05	Taco1	translational activator of mitochondrially encoded cytochrome c oxidase I
PH_rn_0002735	-2.84653	4.91551e-06	Cyp3a9	cytochrome P450, family 3, subfamily a, polypeptide 9
PH_rn_0002768	-1.21561	0.00133115	Barhl2	BarH-like homeobox 2
PH_rn_0002830	-1.42206	6.36666e-08	Sdc1	syndecan 1
PH_rn_0002835	-1.92853	1.45371e-23	Ankrd46	ankyrin repeat domain 46
PH_rn_0002842	-1.22136	7.5081e-05	Mapk8ip1	mitogen-activated protein kinase 8 interacting protein 1
PH_rn_0002861	-1.62703	2.51724e-11	Sdc2	syndecan 2
PH_rn_0002887	-1.46614	0.0073708	Arrdc3	arrestin domain containing 3
PH_rn_0002896	-1.11312	0.00194076	Atxn3	ataxin 3
PH_rn_0002902	-1.2418	3.17632e-08	Slco2b1	solute carrier organic anion transporter family, member 2b1
PH_rn_0002912	-1.67098	3.97074e-05	Slco2a1	solute carrier organic anion transporter family, member 2a1
PH_rn_0002960	-1.32218	1.59557e-07	Tas2r103	taste receptor, type 2, member 103
PH_rn_0002991	-1.37902	0.00210275	Ppargc1b	peroxisome proliferator-activated receptor gamma, coactivator 1 beta
PH_rn_0002996	-1.1475	2.39885e-07	Calcoco1,LOC100912282	calcium binding and coiled coil domain 1,calcium-binding and coiled-coil domain-containing protein 1-like
PH_rn_0003022	-1.34637	3.49554e-07	Tp53i13	tumor protein p53 inducible protein 13
PH_rn_0003051	-1.20947	0.000275713	Rxra	retinoid X receptor alpha
PH_rn_0003102	-1.47216	1.44764e-06	Hagh	hydroxyacyl glutathione hydrolase
PH_rn_0003113	-1.22744	2.38371e-15	Dhrs4	dehydrogenase/reductase (SDR family) member 4
PH_rn_0003122	-1.13106	7.60714e-05	Lgr4	leucine-rich repeat-containing G protein-coupled receptor 4
PH_rn_0003140	-1.55723	0.00887079	Nr1d2	nuclear receptor subfamily 1, group D, member 2
PH_rn_0003163	-1.0158	5.49471e-10	Wipf3	WAS/WASL interacting protein family, member 3
PH_rn_0003168	-1.90035	2.03332e-07	Acox1	acyl-CoA oxidase 1, palmitoyl
PH_rn_0003188	-2.05568	0.00151955	Akr1c3	aldo-keto reductase family 1, member C3
PH_rn_0003208	-1.30996	2.60755e-08	Camkv	CaM kinase-like vesicle-associated
PH_rn_0003239	-1.18544	0.00278464	Dmgdh	dimethylglycine dehydrogenase
PH_rn_0003240	-1.57877	2.74708e-06	Lactb2	lactamase, beta 2
PH_rn_0003249	-1.28296	0.00102809	Nr5a2	nuclear receptor subfamily 5, group A, member 2
PH_rn_0003260	-1.43553	3.37736e-13	Abhd1	abhydrolase domain containing 1
PH_rn_0003277	-1.72156	0.000534784	Cyp2a2	cytochrome P450, family 2, subfamily a, polypeptide 2
PH_rn_0003305	-1.2012	1.16388e-07	Pde3b	phosphodiesterase 3B, cGMP-inhibited
PH_rn_0003340	-2.37334	1.94015e-13	Slc46a1	solute carrier family 46 (folate transporter), member 1
PH_rn_0003373	-2.14675	0.00105085	Reg4	regenerating islet-derived family, member 4
PH_rn_0003438	-1.26563	2.501e-05	Abhd14b	abhydrolase domain containing 14b
PH_rn_0003469	-1.36731	0.00505552	Macrod1	MACRO domain containing 1
PH_rn_0003518	-1.3405	0.0476482	A1bg	alpha-1-B glycoprotein
PH_rn_0003521	-3.57933	1.04051e-12	Nrep	neuronal regeneration related protein
PH_rn_0003530	-1.24917	0.000201003	Fmo4	flavin containing monooxygenase 4
PH_rn_0003559	-1.57669	7.42661e-06	Sfxn5	sideroflexin 5
PH_rn_0003580	-2.46013	4.57998e-06	Slc25a30	solute carrier family 25, member 30
PH_rn_0003596	-1.83933	0.000178578	Cyp2d3	cytochrome P450, family 2, subfamily d, polypeptide 3
PH_rn_0003617	-3.51875	6.26367e-10	Hsd17b2	hydroxysteroid (17-beta) dehydrogenase 2
PH_rn_0003655	-1.24984	8.13611e-17	LOC100910235,Sult1c3	sulfotransferase 1C1-like,sulfotransferase family, cytosolic, 1C, member 3
PH_rn_0003660	-1.5562	4.92636e-06	Cyp2f4	cytochrome P450, family 2, subfamily f, polypeptide 4
PH_rn_0003729	-1.04099	7.41192e-06	Pxk	PX domain containing serine/threonine kinase
PH_rn_0003753	-1.23563	1.63766e-08	Isoc1	isochorismatase domain containing 1
PH_rn_0003783	-1.40049	6.19562e-14	Sfxn1	sideroflexin 1
PH_rn_0003796	-1.24163	5.51225e-05	LOC100910414,Sccpdh	saccharopine dehydrogenase-like oxidoreductase-like,saccharopine dehydrogenase (putative)
PH_rn_0003822	-1.22704	0.000326452	Cyp2d2	cytochrome P450, family 2, subfamily d, polypeptide 2
PH_rn_0003830	-1.40861	4.26728e-05	Ndrg2	N-myc downstream regulated gene 2
PH_rn_0003843	-1.39759	0.000585774	Acbd4	acyl-CoA binding domain containing 4
PH_rn_0003875	-2.12894	0.000430139	Cml5	camello-like 5
PH_rn_0003879	-1.72401	1.13565e-07	Fahd1	fumarylacetoacetate hydrolase domain containing 1
PH_rn_0003901	-1.29709	0.00575874	Cyp4f4	cytochrome P450, family 4, subfamily f, polypeptide 4
PH_rn_0003930	-1.05377	1.04293e-05	Slco1b3	solute carrier organic anion transporter family, member 1b3
PH_rn_0003961	-1.15692	0.00527977	Dcxr	dicarbonyl L-xylulose reductase
PH_rn_0003985	-2.52302	1.12809e-08	Gucy1b2	guanylate cyclase 1, soluble, beta 2
PH_rn_0003988	-1.20941	1.13932e-12	Cyp4a3	cytochrome P450, family 4, subfamily a, polypeptide 3
PH_rn_0003990	-1.02169	0.000231599	Rtn4rl1	reticulon 4 receptor-like 1
PH_rn_0003992	-1.13159	1.2785e-05	Aldh3a2	aldehyde dehydrogenase 3 family, member A2
PH_rn_0004024	-1.04006	1.10808e-08	Aqp11	aquaporin 11
PH_rn_0004034	-1.02547	0.00250054	Glyr1	glyoxylate reductase 1 homolog (Arabidopsis)
PH_rn_0004077	-1.11741	0.0162574	Ftcd	formiminotransferase cyclodeaminase
PH_rn_0004081	-1.19524	0.000507114	Wfdc1	WAP four-disulfide core domain 1
PH_rn_0004083	-2.46293	9.43347e-06	Ano7	anoctamin 7
PH_rn_0004122	-1.07358	0.00536858	Myh11	myosin, heavy chain 11, smooth muscle
PH_rn_0004130	-1.32138	2.40347e-06	Acpl2	acid phosphatase-like 2
PH_rn_0004136	-1.22172	0.000446759	Foxa1	forkhead box A1
PH_rn_0004137	-1.10123	0.00587813	Mt3	metallothionein 3
PH_rn_0004155	-1.05098	0.0362475	LOC100910964,Dpysl5	dihydropyrimidinase-related protein 5-like,dihydropyrimidinase-like 5
PH_rn_0004180	-1.05558	1.92207e-10	Hspa9,LOC100912578	heat shock protein 9,stress-70 protein, mitochondrial-like
PH_rn_0004203	-2.98388	2.30206e-09	Gstm7	glutathione S-transferase, mu 7
PH_rn_0004217	-1.70199	4.22138e-11	Pklr	pyruvate kinase, liver and RBC
PH_rn_0004237	-1.10192	0.00420077	LOC100910982,Nat8b	probable N-acetyltransferase CML6-like,N-acetyltransferase 8B
PH_rn_0004248	-2.73293	1.31479e-08	Bmf	Bcl2 modifying factor
PH_rn_0004289	-1.04314	0.000261645	Cyp3a18	cytochrome P450, family 3, subfamily a, polypeptide 18
PH_rn_0004292	-1.20497	0.00184681	Khdrbs2	KH domain containing, RNA binding, signal transduction associated 2
PH_rn_0004318	-1.61234	0.0145998	Inhbe	inhibin beta E
PH_rn_0004327	-1.33204	1.23954e-14	Acox3	acyl-CoA oxidase 3, pristanoyl
PH_rn_0004355	-1.31534	3.651e-07	Hal	histidine ammonia lyase
PH_rn_0004368	-1.32509	5.23852e-14	Sft2d2	SFT2 domain containing 2
PH_rn_0004384	-1.0636	1.23301e-05	Med4	mediator complex subunit 4
PH_rn_0004393	-1.11173	2.60639e-13	Sh2d4a	SH2 domain containing 4A
PH_rn_0004447	-2.09569	1.15355e-10	Acadsb	acyl-CoA dehydrogenase, short/branched chain
PH_rn_0004472	-2.36075	3.79598e-09	Glyat	glycine-N-acyltransferase
PH_rn_0004475	-1.34129	1.88761e-07	Als2	amyotrophic lateral sclerosis 2 (juvenile)
PH_rn_0004485	-1.04979	9.71956e-07	Mccc1	methylcrotonoyl-CoA carboxylase 1 (alpha)
PH_rn_0004529	-1.21552	0.00130984	Aspdh	aspartate dehydrogenase domain containing
PH_rn_0004535	-1.30005	3.48003e-15	Faf2	Fas associated factor family member 2
PH_rn_0004566	-1.03173	0.000252069	Slc25a29	solute carrier family 25 (mitochondrial carnitine/acylcarnitine carrier), member 29
PH_rn_0004598	-2.40955	8.80016e-08	Ntsr1	neurotensin receptor 1
PH_rn_0004610	-1.00128	1.75714e-05	Mospd1	motile sperm domain containing 1
PH_rn_0004613	-1.17234	0.0392068	Nxt2	nuclear transport factor 2-like export factor 2
PH_rn_0004623	-1.43082	2.89646e-11	Abhd14a	abhydrolase domain containing 14A
PH_rn_0004687	-1.12745	0.047687	Ephb6	Eph receptor B6
PH_rn_0004693	-1.45532	0.000416663	G6pc	glucose-6-phosphatase, catalytic subunit
PH_rn_0004696	-1.83725	2.10747e-05	Tef	thyrotrophic embryonic factor
PH_rn_0004731	-1.09157	1.41217e-09	Atl3	atlastin GTPase 3
PH_rn_0004733	-1.2448	3.99655e-06	Fdft1	farnesyl diphosphate farnesyl transferase 1
PH_rn_0004750	-1.61191	2.67867e-08	Slc25a47	solute carrier family 25, member 47
PH_rn_0004772	-1.65928	8.06341e-06	Alas1	aminolevulinate, delta-, synthase 1
PH_rn_0004806	-2.36076	8.06805e-13	Acot12	acyl-CoA thioesterase 12
PH_rn_0004835	-1.36238	0.00164434	Epas1	endothelial PAS domain protein 1
PH_rn_0004901	-1.43253	0.00056251	Cela1	chymotrypsin-like elastase family, member 1
PH_rn_0004903	-1.61499	8.92446e-12	Slc25a16	solute carrier family 25 (mitochondrial carrier, Graves disease autoantigen), member 16
PH_rn_0004904	-1.16165	2.99425e-17	Hrsp12	heat-responsive protein 12
PH_rn_0004996	-1.46945	1.49596e-05	Mettl7b	methyltransferase like 7B
PH_rn_0004997	-1.30808	0.00985863	Olr59	olfactory receptor 59
[truncated: 624 more rows]
