# Supplementary material for: Gene-metabolite network analysis in different nonalcoholic fatty liver disease phenotypes
Source: Exp Mol Med. 2017 Jan 13;49(1):e283–. doi: 10.1038/emm.2016.123 (PMC5291835; doi:10.1038/emm.2016.123)
Supplement: Supplementary Table 3 [file emm2016123x3.xlsx]

## Sheet: Sheet1
Supporting Table 3: List of differentially expressed genes between HFD+STZ and control groups
	log2 (Ratio)	Adjusted P-value (Differentially expressed)	Annotation
ID	HFD+STZ/control	HFD+STZ/control	Gene_symbol	Description
PH_rn_0000230	2.36777	3.51223e-07	Ifit2	interferon-induced protein with tetratricopeptide repeats 2
PH_rn_0000237	1.37346	0.00835315	LOC684871,LOC100910163	similar to Protein C8orf4 (Thyroid cancer protein 1) (TC-1),uncharacterized LOC100910163
PH_rn_0000309	1.34529	0.0106916	MGC105567	similar to cDNA sequence BC023105
PH_rn_0000400	1.12018	2.43442e-06	Pcdhb9	protocadherin beta 9
PH_rn_0000454	1.99393	3.49686e-05	PVR	poliovirus receptor
PH_rn_0000465	1.29078	0.000734107	MGC114492	similar to melanoma antigen family A, 5
PH_rn_0000509	1.34998	5.16158e-05	Phf11	PHD finger protein 11
PH_rn_0000696	1.42909	0.0380776	RGD1306626	similar to RIKEN cDNA 4930500J03
PH_rn_0000752	1.24889	3.05338e-06	Tubb6	tubulin, beta 6 class V
PH_rn_0000794	1.60159	0.000629972	Rgs1	regulator of G-protein signaling 1
PH_rn_0000824	1.1779	0.00245619	LOC360228	WDNM1 homolog
PH_rn_0000872	1.22719	0.00646089	LOC367975	similar to B-cell translocation gene 1
PH_rn_0000880	1.30658	0.00449556	Tpd52l1	tumor protein D52-like 1
PH_rn_0000924	1.01478	2.80603e-12	Gars	glycyl-tRNA synthetase
PH_rn_0001041	1.01649	0.0261724	Sbspon	somatomedin B and thrombospondin, type 1 domain containing
PH_rn_0001135	1.74415	2.13501e-05	Adig,LOC100911217	adipogenin,adipogenin-like
PH_rn_0001553	1.01991	0.0061102	Mta3	metastasis associated 1 family, member 3
PH_rn_0001593	1.561	0.00137418	NA	NA
PH_rn_0001744	1.00625	0.0130642	LOC367746	similar to Spindlin-like protein 2 (SPIN-2)
PH_rn_0001764	2.06008	0.00055525	Olr1	oxidized low density lipoprotein (lectin-like) receptor 1
PH_rn_0001829	1.04009	0.000514006	Slc20a1	solute carrier family 20 (phosphate transporter), member 1
PH_rn_0002053	2.15519	0.00443289	Arntl	aryl hydrocarbon receptor nuclear translocator-like
PH_rn_0002065	1.88034	0.0195798	Ephx2	epoxide hydrolase 2, cytoplasmic
PH_rn_0002135	2.9595	1.81857e-16	Serpina7	serpin peptidase inhibitor, clade A (alpha-1 antiproteinase, antitrypsin), member 7
PH_rn_0002202	1.20549	0.000206276	Cyp3a62	cytochrome P450, family 3, subfamily a, polypeptide 62
PH_rn_0002219	1.93559	0.00236515	Trib3	tribbles homolog 3 (Drosophila)
PH_rn_0002597	1.00751	0.00937542	Angpt1	angiopoietin 1
PH_rn_0002598	1.58264	0.0242203	Gucy2c	guanylate cyclase 2C
PH_rn_0002711	1.0288	0.000267629	Atf5	activating transcription factor 5
PH_rn_0002775	1.00079	0.01226	Cd200	Cd200 molecule
PH_rn_0002800	1.22658	0.000579231	Plaur	plasminogen activator, urokinase receptor
PH_rn_0002814	1.59178	0.000178755	Lyz2	lysozyme 2
PH_rn_0002837	1.36401	0.00674153	Xirp2	xin actin-binding repeat containing 2
PH_rn_0002892	1.38227	0.00334341	Fosl1	fos-like antigen 1
PH_rn_0002897	1.50509	8.73675e-05	Fabp5	fatty acid binding protein 5, epidermal
PH_rn_0002922	1.17177	1.26617e-05	Hmgn3	high mobility group nucleosomal binding domain 3
PH_rn_0003032	1.30338	1.48685e-09	Cyp2c22	cytochrome P450, family 2, subfamily c, polypeptide 22
PH_rn_0003197	1.65998	0.0259155	Sult1c2	sulfotransferase family, cytosolic, 1C, member 2
PH_rn_0003199	1.26401	0.000298139	Lgals3	lectin, galactoside-binding, soluble, 3
PH_rn_0003374	2.46416	0.000635493	Acot1	acyl-CoA thioesterase 1
PH_rn_0003712	3.61383	0.000291523	Mmp12	matrix metallopeptidase 12
PH_rn_0003719	1.06708	6.79459e-12	LOC100909441,Tuba1c	tubulin alpha-1C chain-like,tubulin, alpha 1C
PH_rn_0003750	3.2996	2.12206e-16	Tubb2a	tubulin, beta 2A class IIa
PH_rn_0003918	1.19	0.00221491	Zfand2a	zinc finger, AN1-type domain 2A
PH_rn_0003920	1.28254	0.000432253	Rhbg	Rh family, B glycoprotein
PH_rn_0003938	3.27512	1.28915e-06	Phgdh,LOC294985	phosphoglycerate dehydrogenase,similar to 3-phosphoglycerate dehydrogenase
PH_rn_0004028	1.04648	0.0302885	Reep6	receptor accessory protein 6
PH_rn_0004065	1.15318	0.000860093	Prkcdbp	protein kinase C, delta binding protein
PH_rn_0004087	1.20179	6.22129e-14	Cpox	coproporphyrinogen oxidase
PH_rn_0004091	1.42389	0.00380011	Chi3l1	chitinase 3-like 1 (cartilage glycoprotein-39)
PH_rn_0004184	1.14835	0.0232376	Hsd3b6,LOC100911154	hydroxy-delta-5-steroid dehydrogenase, 3 beta- and steroid delta-isomerase 6,3 beta-hydroxysteroid dehydrogenase/Delta 5-->4-isomerase type 4-like
PH_rn_0004200	1.0037	7.44014e-05	Tubb4b	tubulin, beta 4B class IVb
PH_rn_0004215	2.05981	4.4385e-05	S100a10	S100 calcium binding protein A10
PH_rn_0004239	3.43438	0.000100271	Fabp4	fatty acid binding protein 4, adipocyte
PH_rn_0004499	1.08578	7.68841e-06	Akr1c2	aldo-keto reductase family 1, member C2
PH_rn_0004543	2.53482	1.04799e-05	Rprm	reprimo, TP53 dependent G2 arrest mediator candidate
PH_rn_0004634	1.20853	0.00144267	Gldc	glycine dehydrogenase (decarboxylating)
PH_rn_0004726	2.66907	3.34155e-05	Bcat1	branched chain amino acid transaminase 1, cytosolic
PH_rn_0004775	1.40947	0.00197982	Casp12	caspase 12
PH_rn_0004780	1.92442	0.00378749	Fut1	fucosyltransferase 1
PH_rn_0004859	1.16631	0.00255124	Inhba	inhibin beta-A
PH_rn_0004997	2.40273	1.25754e-06	Olr59	olfactory receptor 59
PH_rn_0005027	1.25856	1.6721e-10	Tpm1	tropomyosin 1, alpha
PH_rn_0005159	2.24036	3.40711e-05	Fabp2	fatty acid binding protein 2, intestinal
PH_rn_0005161	1.10338	0.00291053	Il23a	Interleukin 23, alpha subunit p19
PH_rn_0005187	1.44845	0.0201831	Bhlha15	basic helix-loop-helix family, member a15
PH_rn_0005227	2.08024	1.36263e-05	Cxcl10	chemokine (C-X-C motif) ligand 10
PH_rn_0005296	1.54861	0.0170758	Slc34a2	solute carrier family 34 (sodium phosphate), member 2
PH_rn_0005392	2.15369	8.19962e-07	Nupr1	nuclear protein, transcriptional regulator, 1
PH_rn_0005731	2.07501	0.00315023	Slc10a2	solute carrier family 10 (sodium/bile acid cotransporter family), member 2
PH_rn_0005955	1.11038	0.0398869	Adamts4	ADAM metallopeptidase with thrombospondin type 1 motif, 4
PH_rn_0005962	1.27798	0.0237461	Mybl2	myeloblastosis oncogene-like 2
PH_rn_0006095	1.23931	0.00115712	Plek2	pleckstrin 2
PH_rn_0006131	2.77544	6.26083e-07	Atf3	activating transcription factor 3
PH_rn_0006161	1.01759	2.90367e-06	Psca	prostate stem cell antigen
PH_rn_0006208	1.89177	1.73015e-06	Olr1353	olfactory receptor 1353
PH_rn_0006319	1.17776	0.0219813	Cxcl13	chemokine (C-X-C motif) ligand 13
PH_rn_0006549	1.11627	0.0114541	Anxa5	annexin A5
PH_rn_0006631	1.23689	0.00342639	Slc13a4	solute carrier family 13 (sodium/sulfate symporters), member 4
PH_rn_0006844	1.2436	0.0235501	Ccr1	chemokine (C-C motif) receptor 1
PH_rn_0006845	1.16264	0.0230126	Maff	v-maf musculoaponeurotic fibrosarcoma oncogene homolog F (avian)
PH_rn_0006873	1.77709	1.3754e-06	Aldh18a1	aldehyde dehydrogenase 18 family, member A1
PH_rn_0006996	1.3051	0.00106647	Plekha1	pleckstrin homology domain containing, family A (phosphoinositide binding specific) member 1
PH_rn_0007001	1.79141	8.47679e-07	Rnd1	Rho family GTPase 1
PH_rn_0007062	1.0345	0.000208926	Cd83	CD83 molecule
PH_rn_0007145	1.89156	1.72269e-10	Tnfrsf12a	tumor necrosis factor receptor superfamily, member 12a
PH_rn_0007607	1.82581	1.09784e-06	Gstm3	glutathione S-transferase mu 3
PH_rn_0007685	2.72181	0.000144897	Psat1	phosphoserine aminotransferase 1
PH_rn_0007849	1.89948	0.0112049	Mybl1	myeloblastosis oncogene-like 1
PH_rn_0008312	1.02404	0.000515172	Pus3	pseudouridylate synthase 3
PH_rn_0008330	1.78657	0.00651836	Tnnc2	troponin C type 2 (fast)
PH_rn_0008413	1.04095	0.0294189	Slc24a4	solute carrier family 24 (sodium/potassium/calcium exchanger), member 4
PH_rn_0008544	1.18333	0.00076932	Dusp2	dual specificity phosphatase 2
PH_rn_0008642	2.76259	5.17383e-13	Mak16	MAK16 homolog (S. cerevisiae)
PH_rn_0009137	1.2402	0.00369363	Slc2a6	solute carrier family 2 (facilitated glucose transporter), member 6
PH_rn_0009208	4.45765	1.29302e-09	Mmp27	matrix metallopeptidase 27
PH_rn_0009220	1.85143	0.00791458	Dmrta1	DMRT-like family A1
PH_rn_0009263	1.59727	0.00469407	Aloxe3	arachidonate lipoxygenase 3
PH_rn_0009289	1.17819	0.00115981	Bcl2a1	BCL2-related protein A1
PH_rn_0009331	2.22605	0.00174684	Ccdc68	coiled-coil domain containing 68
PH_rn_0009378	2.1011	4.40872e-06	Vcan	versican
PH_rn_0009480	1.00551	0.0185178	Rhbdf2	rhomboid 5 homolog 2 (Drosophila)
PH_rn_0009509	2.40325	4.67351e-07	Cdkn1a	cyclin-dependent kinase inhibitor 1A
PH_rn_0009538	1.08303	0.0170102	RGD1305928	hypothetical LOC300207
PH_rn_0009585	1.08341	0.00277004	RGD1309079	similar to Ab2-095
PH_rn_0010258	2.08787	0.0229671	RGD1561849	similar to RIKEN cDNA 3110035E14
PH_rn_0010332	1.63325	0.0306193	Ccl12	chemokine (C-C motif) ligand 12
PH_rn_0010578	2.16967	0.00394388	Lcn2	lipocalin 2
PH_rn_0010614	1.31097	3.74856e-08	Sat1	spermidine/spermine N1-acetyl transferase 1
PH_rn_0010774	1.32393	0.00182169	Cpt1b	carnitine palmitoyltransferase 1b, muscle
PH_rn_0010918	1.29061	0.0113463	Birc6	baculoviral IAP repeat-containing 6
PH_rn_0010923	1.0895	0.0460832	Cyp7a1	cytochrome P450, family 7, subfamily a, polypeptide 1
PH_rn_0010951	1.00694	0.0203329	Magee1	melanoma antigen, family E, 1
PH_rn_0011144	1.29283	6.31509e-06	Rhoc	ras homolog family member C
PH_rn_0011188	1.6373	0.0098659	Cpne4	copine IV
PH_rn_0011189	2.48955	6.77921e-06	Lox	lysyl oxidase
PH_rn_0011243	1.813	1.09756e-05	Aldh1b1	aldehyde dehydrogenase 1 family, member B1
PH_rn_0011306	1.32565	8.49922e-05	Me1	malic enzyme 1, NADP(+)-dependent, cytosolic
PH_rn_0011344	1.2073	3.91974e-05	Glul	glutamate-ammonia ligase
PH_rn_0011455	1.06213	3.25451e-05	Icam1	intercellular adhesion molecule 1
PH_rn_0011560	1.31307	0.000683624	Gnai1	guanine nucleotide binding protein (G protein), alpha inhibiting activity polypeptide 1
PH_rn_0011576	1.00686	0.0167385	Sstr3	somatostatin receptor 3
PH_rn_0011706	1.11128	6.38271e-12	Rhob	ras homolog family member B
PH_rn_0011746	1.24009	0.0365003	Nhej1	nonhomologous end-joining factor 1
PH_rn_0011799	1.05153	5.98742e-07	Actg1,LOC100361457,Potef	actin, gamma 1,actin, gamma 1 propeptide-like,POTE ankyrin domain family, member F
PH_rn_0011862	1.10374	0.0271513	Serpine1	serpin peptidase inhibitor, clade E (nexin, plasminogen activator inhibitor type 1), member 1
PH_rn_0011892	1.47125	0.00342207	Myc	myelocytomatosis oncogene
PH_rn_0011908	2.61276	0.00026628	Ccl2	chemokine (C-C motif) ligand 2
PH_rn_0011973	1.05434	0.000285573	Fkbp11	FK506 binding protein 11
PH_rn_0012206	2.56588	3.76064e-08	Casp4	caspase 4, apoptosis-related cysteine peptidase
PH_rn_0012337	1.64639	2.62059e-08	Jun	jun proto-oncogene
PH_rn_0012359	3.328	1.24325e-14	Asns	asparagine synthetase (glutamine-hydrolyzing)
PH_rn_0012421	1.32615	5.16069e-05	Anxa2	annexin A2
PH_rn_0012460	1.956	9.57772e-05	Neurl3	neuralized homolog 3 (Drosophila)
PH_rn_0012792	1.80228	0.000299571	Npas2	neuronal PAS domain protein 2
PH_rn_0012839	1.34576	0.00385764	RGD1311946	similar to RIKEN cDNA 1810055G02
PH_rn_0012882	1.25689	0.00817895	Sapcd1	suppressor APC domain containing 1
PH_rn_0012946	1.84451	4.9968e-07	Lamc2	laminin, gamma 2
PH_rn_0013221	1.41345	0.000794546	Tmem184c	transmembrane protein 184C
PH_rn_0013252	1.20911	9.72015e-05	Gbp5	guanylate binding protein 5
PH_rn_0013279	2.21242	0.00207593	Irg1	immunoresponsive 1 homolog (mouse)
PH_rn_0013280	1.84142	0.00647716	Hdc	histidine decarboxylase
PH_rn_0013723	1.11228	4.40337e-06	Slc3a2	solute carrier family 3 (activators of dibasic and neutral amino acid transport), member 2
PH_rn_0013728	1.40046	0.0178673	Slc7a11	solute carrier family 7 (anionic amino acid transporter light chain, xc- system), member 11
PH_rn_0014092	1.59267	0.0141726	Hrasls	HRAS-like suppressor
PH_rn_0014210	1.73116	0.00871246	Sidt1	SID1 transmembrane family, member 1
PH_rn_0014212	4.2186	1.7785e-09	Cdh17	cadherin 17
PH_rn_0014252	1.513	0.000695758	Serinc2	serine incorporator 2
PH_rn_0014304	1.16531	0.027584	Cgref1	cell growth regulator with EF hand domain 1
PH_rn_0014322	1.29744	0.0203344	Tsku	tsukushi, small leucine rich proteoglycan
PH_rn_0014366	1.24041	0.0061562	Amy1a	amylase, alpha 1A (salivary)
PH_rn_0014396	1.15101	0.00222395	Slc16a1	solute carrier family 16, member 1 (monocarboxylic acid transporter 1)
PH_rn_0014464	2.62158	0.000344559	Inhbb	inhibin beta-B
PH_rn_0014476	2.04848	8.37717e-10	Ccl3	chemokine (C-C motif) ligand 3
PH_rn_0014480	1.83143	3.19808e-05	Sctr	secretin receptor
PH_rn_0014495	1.47469	5.56008e-07	Pck2	phosphoenolpyruvate carboxykinase 2 (mitochondrial)
PH_rn_0014543	1.99957	1.87177e-06	Lamb3	laminin, beta 3
PH_rn_0014581	1.30857	4.1129e-05	Cxcl2	chemokine (C-X-C motif) ligand 2
PH_rn_0014589	1.46857	0.000488464	Gpnmb	glycoprotein (transmembrane) nmb
PH_rn_0014632	1.04417	0.00606678	Ica1	islet cell autoantigen 1
PH_rn_0014749	1.33311	6.4602e-11	Tymp	thymidine phosphorylase
PH_rn_0014846	1.45054	0.000834745	Lilrb4	leukocyte immunoglobulin-like receptor, subfamily B, member 4
PH_rn_0014879	2.90082	9.3496e-09	Lct	lactase
PH_rn_0015008	3.8215	0.0108674	Coq10b	coenzyme Q10 homolog B (S. cerevisiae)
PH_rn_0015105	1.38752	2.27244e-08	Rem2	RAS (RAD and GEM) like GTP binding 2
PH_rn_0015159	1.68729	0.0131007	Gem	GTP binding protein overexpressed in skeletal muscle
PH_rn_0015294	1.26569	0.000259016	LOC691221	similar to CG1998-PA
PH_rn_0015335	3.0342	1.17169e-11	Trim47l	tripartite motif protein 47-like
PH_rn_0015476	1.2615	0.00732238	Cda,LOC100909857	cytidine deaminase,cytidine deaminase-like
PH_rn_0015657	1.54558	0.00138666	Slc16a6	solute carrier family 16, member 6 (monocarboxylic acid transporter 7)
PH_rn_0015702	2.27616	3.16848e-15	Gck	glucokinase
PH_rn_0015709	2.11226	1.05817e-05	Pla2g7	phospholipase A2, group VII (platelet-activating factor acetylhydrolase, plasma)
PH_rn_0015792	1.1047	0.00626247	Chka	choline kinase alpha
PH_rn_0015843	1.16354	5.21672e-06	Nek6	NIMA-related kinase 6
PH_rn_0015872	1.00332	5.66607e-05	Tspo	translocator protein
PH_rn_0015968	2.08442	0.00554497	Cyp7b1	cytochrome P450, family 7, subfamily b, polypeptide 1
PH_rn_0015983	1.51274	0.000583504	Nol3	nucleolar protein 3 (apoptosis repressor with CARD domain)
PH_rn_0016055	1.56237	0.00174382	RGD1560386	similar to novel protein
PH_rn_0016168	1.1353	0.0165159	Skil	SKI-like oncogene
PH_rn_0016331	1.16255	0.0201288	Etl4	enhancer trap locus 4
PH_rn_0016720	1.10722	0.0393231	siat7D	alpha-2,6-sialyltransferase ST6GalNAc IV
PH_rn_0016800	1.34486	0.000668228	LOC683206	similar to Tumor necrosis factor, alpha-induced protein 3 (Putative DNA binding protein A20) (Zinc finger protein A20)
PH_rn_0017374	1.56586	0.012475	Odf3b	outer dense fiber of sperm tails 3B
PH_rn_0017535	1.44326	0.00113828	Ccdc38	coiled-coil domain containing 38
PH_rn_0017544	1.55644	0.00432781	Srebf1	sterol regulatory element binding transcription factor 1
PH_rn_0017971	1.22859	0.00160591	Spn	sialophorin
PH_rn_0018015	1.06295	0.0329544	Slc5a4b	solute carrier family 5 (neutral amino acid transporters, system A), member 4b
PH_rn_0018585	1.02045	0.0111328	Calca	calcitonin-related polypeptide alpha
PH_rn_0018595	2.30225	5.73933e-07	Cyp2c12	cytochrome P450, family 2, subfamily c, polypeptide 12
PH_rn_0018844	1.32567	0.0146329	Herc6	HECT and RLD domain containing E3 ubiquitin protein ligase family member 6
PH_rn_0018955	1.00069	0.00143937	Socs6	suppressor of cytokine signaling 6
PH_rn_0018992	1.87936	0.0362505	Rsad2	radical S-adenosyl methionine domain containing 2
PH_rn_0019113	1.5322	0.000969844	LOC685560	similar to monoacylglycerol O-acyltransferase 2
PH_rn_0019301	1.1612	0.00160534	Rdh16,LOC100365958	retinol dehydrogenase 16 (all-trans),Rdh2 protein-like
PH_rn_0019393	1.37262	0.00122552	Nlrc4	NLR family, CARD domain containing 4
PH_rn_0022519	2.88031	1.80634e-09	LOC100361492,Cyp2c24	cytochrome P450, family 2, subfamily c, polypeptide 55-like,cytochrome P450, family 2, subfamily c, polypeptide 24
PH_rn_0022770	1.50956	2.67219e-08	Sgk1	serum/glucocorticoid regulated kinase 1
PH_rn_0023428	1.34911	3.79133e-05	Hspa1b	heat shock 70kD protein 1B (mapped)
PH_rn_0023753	1.36306	0.0315944	Asb5	ankyrin repeat and SOCS box-containing 5
PH_rn_0024077	1.1651	0.000699636	LOC100911494,Amy2,Amy2-ps2,Amy1a	pancreatic alpha-amylase-like,amylase 2, pancreatic,amylase 2, pancreatic, pseudogene 2,amylase, alpha 1A (salivary)
PH_rn_0024079	1.53961	8.97404e-05	LOC100911494,Amy2,Amy1a	pancreatic alpha-amylase-like,amylase 2, pancreatic,amylase, alpha 1A (salivary)
PH_rn_0024089	1.13589	0.0267106	Rnase1l1,Rnase1l2,Rnase1	ribonuclease, RNase A family, 1-like 1 (pancreatic),ribonuclease, RNase A family, 1-like 2 (pancreatic),ribonuclease, RNase A family, 1 (pancreatic)
PH_rn_0024193	1.17456	0.000409752	LOC498276,LOC100911825,LOC100912098,LOC100912061,Fcgr2a	Fc gamma receptor II beta,low affinity immunoglobulin gamma Fc region receptor III-like,low affinity immunoglobulin gamma Fc region receptor III-like,low affinity immunoglobulin gamma Fc region receptor III-like,Fc fragment of IgG, low affinity IIa, receptor
PH_rn_0024196	1.03641	0.00359223	Fcgr2a,LOC498276,LOC100911825,LOC100362543,LOC100912098,LOC100912061	Fc fragment of IgG, low affinity IIa, receptor,Fc gamma receptor II beta,low affinity immunoglobulin gamma Fc region receptor III-like,Low affinity immunoglobulin gamma Fc region receptor III-like,low affinity immunoglobulin gamma Fc region receptor III-like,low affinity immunoglobulin gamma Fc region receptor III-like
PH_rn_0024223	1.0052	3.90621e-06	LOC100365112,Ces2c,LOC100910040	carboxylesterase-like,carboxylesterase 2C,liver carboxylesterase-like
PH_rn_0024225	2.49862	0.000832726	Abcb1b	ATP-binding cassette, subfamily B (MDR/TAP), member 1B
PH_rn_0024288	1.03422	0.000191315	LOC680385,Ssb	similar to Sjogren syndrome antigen B,Sjogren syndrome antigen B
PH_rn_0024350	1.11352	0.00814328	Rdh16,LOC100365958,RGD1561812	retinol dehydrogenase 16 (all-trans),Rdh2 protein-like,similar to Retinol dehydrogenase type II (RODH II) (29 k-protein)
PH_rn_0000092	-1.0075	0.000464482	Rtn4ip1	reticulon 4 interacting protein 1
PH_rn_0000478	-2.91176	0.018703	Gimap9	GTPase, IMAP family member 9
PH_rn_0000623	-1.02115	0.019559	Actrt3	actin-related protein T3
PH_rn_0000724	-1.08319	5.93212e-06	Fam126b	family with sequence similarity 126, member B
PH_rn_0000956	-1.55008	0.023369	NA	NA
PH_rn_0001067	-1.17399	0.000321849	LOC100363441	hypothetical protein LOC100363441
PH_rn_0001088	-1.81398	0.00487133	Cml3	camello-like 3
PH_rn_0001297	-1.32868	0.00534725	Ptprd	protein tyrosine phosphatase, receptor type, D
PH_rn_0001320	-1.03564	0.030376	Ralgapa2	Ral GTPase activating protein, alpha subunit 2 (catalytic)
PH_rn_0001677	-3.6512	0.00259753	Ldoc1l	leucine zipper, down-regulated in cancer 1-like
PH_rn_0002018	-1.22487	0.00847055	LOC100910519,LOC100909916	trafficking protein particle complex subunit 2-like protein-like,trafficking protein particle complex subunit 2-like protein-like
PH_rn_0002305	-1.33572	2.13775e-05	Nampt	nicotinamide phosphoribosyltransferase
PH_rn_0002347	-1.43001	0.0076007	Cyp2j4	cytochrome P450, family 2, subfamily j, polypeptide 4
PH_rn_0002431	-1.1462	0.0245673	Amacr	alpha-methylacyl-CoA racemase
PH_rn_0002546	-2.64411	7.47506e-08	Cyp26a1	cytochrome P450, family 26, subfamily a, polypeptide 1
PH_rn_0002565	-1.29941	1.69717e-05	Il33	interleukin 33
PH_rn_0002605	-1.08764	2.90807e-06	Lrp3	low density lipoprotein receptor-related protein 3
PH_rn_0002607	-1.08605	0.00408154	Idi1	isopentenyl-diphosphate delta isomerase 1
PH_rn_0002657	-1.62403	4.02156e-09	Angptl4	angiopoietin-like 4
PH_rn_0002673	-1.06511	0.000279066	Fmo3	flavin containing monooxygenase 3
PH_rn_0002794	-1.18001	0.0333997	Slc25a34	solute carrier family 25, member 34
PH_rn_0002798	-1.04347	0.00180782	Chrne	cholinergic receptor, nicotinic, epsilon (muscle)
PH_rn_0002991	-1.40986	0.00425677	Ppargc1b	peroxisome proliferator-activated receptor gamma, coactivator 1 beta
PH_rn_0003022	-1.46664	1.04642e-13	Tp53i13	tumor protein p53 inducible protein 13
PH_rn_0003060	-1.01591	2.64852e-11	Lrp4	low density lipoprotein receptor-related protein 4
PH_rn_0003214	-1.58788	6.3515e-08	P2ry2	purinergic receptor P2Y, G-protein coupled, 2
PH_rn_0003228	-1.32885	0.00122893	Alas2	aminolevulinate, delta-, synthase 2
PH_rn_0003250	-1.77132	0.00218911	Sds	serine dehydratase
PH_rn_0003284	-1.22369	0.0103145	Sqle	squalene epoxidase
PH_rn_0003291	-1.05277	9.28333e-05	Timp3	TIMP metallopeptidase inhibitor 3
PH_rn_0003348	-1.1414	0.0020678	Cd52	CD52 antigen
PH_rn_0003518	-1.43257	0.0154905	A1bg	alpha-1-B glycoprotein
PH_rn_0003875	-1.01116	0.027189	Cml5	camello-like 5
PH_rn_0003899	-1.26356	0.0154953	Fmo5	flavin containing monooxygenase 5
PH_rn_0003990	-1.15314	3.26822e-07	Rtn4rl1	reticulon 4 receptor-like 1
PH_rn_0004083	-1.05913	0.0172321	Ano7	anoctamin 7
PH_rn_0004355	-1.23713	2.52326e-09	Hal	histidine ammonia lyase
PH_rn_0004384	-1.00897	5.44567e-06	Med4	mediator complex subunit 4
PH_rn_0004554	-1.71318	3.18606e-06	Pcsk9	proprotein convertase subtilisin/kexin type 9
PH_rn_0004589	-1.90508	0.00230392	Cited4	Cbp/p300-interacting transactivator, with Glu/Asp-rich carboxy-terminal domain, 4
PH_rn_0004598	-2.19987	5.27559e-07	Ntsr1	neurotensin receptor 1
PH_rn_0004687	-1.93537	0.000661518	Ephb6	Eph receptor B6
PH_rn_0004696	-1.45423	5.29738e-07	Tef	thyrotrophic embryonic factor
PH_rn_0004727	-1.08998	0.0116545	Sh3gl3	SH3-domain GRB2-like 3
PH_rn_0004790	-1.05394	0.0468723	Alox15	arachidonate 15-lipoxygenase
PH_rn_0004822	-1.13964	0.0146698	Adora3	adenosine A3 receptor
PH_rn_0005088	-1.9495	0.000994015	Hsd11b2	hydroxysteroid 11-beta dehydrogenase 2
PH_rn_0005137	-1.16918	5.41361e-07	Slc24a6	solute carrier family 24 (sodium/lithium/calcium exchanger), member 6
PH_rn_0005253	-1.4259	1.16133e-06	Slc4a4	solute carrier family 4, sodium bicarbonate cotransporter, member 4
PH_rn_0005270	-1.04671	1.9275e-05	Marc1	mitochondrial amidoxime reducing component 1
PH_rn_0005298	-1.2806	1.5338e-06	Fam63b	family with sequence similarity 63, member B
PH_rn_0005387	-1.1505	0.0378533	Kcnd3	potassium voltage-gated channel, Shal-related subfamily, member 3
PH_rn_0006195	-1.01838	0.0269031	Slc1a7	solute carrier family 1 (glutamate transporter), member 7
PH_rn_0006253	-1.17384	0.0190386	Eif2c4	eukaryotic translation initiation factor 2C, 4
PH_rn_0006412	-1.36832	1.231e-06	Sertad3	SERTA domain containing 3
PH_rn_0006515	-1.02786	0.00259643	Irx3	iroquois homeobox 3
PH_rn_0006658	-1.09018	0.00300046	Nat8	N-acetyltransferase 8
PH_rn_0006688	-1.45862	8.59492e-05	Tmem30b	transmembrane protein 30B
PH_rn_0007003	-1.12491	3.99459e-07	Prkag2	protein kinase, AMP-activated, gamma 2 non-catalytic subunit
PH_rn_0007105	-1.30342	0.000827592	Rgma	RGM domain family, member A
PH_rn_0007128	-1.33625	2.64588e-07	Rhpn2	rhophilin, Rho GTPase binding protein 2
PH_rn_0007238	-1.18108	1.57404e-05	Rnd2	Rho family GTPase 2
PH_rn_0007253	-1.28696	0.0156028	Agphd1	aminoglycoside phosphotransferase domain containing 1
PH_rn_0007265	-1.0543	0.000482475	Akap8l	A kinase (PRKA) anchor protein 8-like
PH_rn_0007372	-1.06904	0.0376982	Acacb	acetyl-CoA carboxylase beta
PH_rn_0007445	-1.3536	2.40568e-07	Ppm1k	protein phosphatase, Mg2+/Mn2+ dependent, 1K
PH_rn_0007515	-2.70013	2.38195e-06	Stac3	SH3 and cysteine rich domain 3
PH_rn_0007732	-1.04609	0.000145145	Ccpg1	cell cycle progression 1
PH_rn_0007846	-1.07618	4.44366e-05	Pkp3	plakophilin 3
PH_rn_0008040	-1.82263	1.21796e-07	Tm7sf2	transmembrane 7 superfamily member 2
PH_rn_0008210	-1.34465	0.000321895	Uvrag	UV radiation resistance associated gene
PH_rn_0008399	-1.10426	0.000425743	Mcm10	minichromosome maintenance complex component 10
PH_rn_0008498	-1.08992	0.0226264	Satb2	SATB homeobox 2
PH_rn_0008505	-1.42468	0.00096105	Marco	macrophage receptor with collagenous structure
PH_rn_0008687	-2.22314	1.88797e-08	Mtmr7	myotubularin related protein 7
PH_rn_0008726	-1.21225	2.4766e-06	Neurl2	neuralized homolog 2 (Drosophila)
PH_rn_0008729	-1.54797	0.00102273	Coro2a	coronin, actin binding protein 2A
PH_rn_0008902	-1.12097	0.0214127	Fn3k	fructosamine 3 kinase
PH_rn_0009017	-1.07462	2.83415e-05	Cbx7	chromobox homolog 7
PH_rn_0009348	-1.52355	9.79727e-28	Sorbs3	sorbin and SH3 domain containing 3
PH_rn_0009379	-1.10285	0.00258884	Pknox1	PBX/knotted 1 homeobox 1
PH_rn_0009383	-1.01028	0.000148315	Grb7	growth factor receptor bound protein 7
PH_rn_0009411	-1.18368	0.00013956	Smoc2	SPARC related modular calcium binding 2
PH_rn_0009441	-1.95816	2.61481e-06	Rnf186	ring finger protein 186
PH_rn_0009487	-1.05904	0.00620626	Prss12	protease, serine, 12 neurotrypsin (motopsin)
PH_rn_0009540	-1.11098	0.0206954	Kbtbd5	kelch repeat and BTB (POZ) domain containing 5
PH_rn_0009561	-1.69395	0.000563079	RGD1560556	similar to C14orf25 protein
PH_rn_0009615	-1.19051	0.0134874	Epb41l4a	erythrocyte membrane protein band 4.1 like 4A
PH_rn_0009677	-2.07808	0.0104	Inmt	indolethylamine N-methyltransferase
PH_rn_0009918	-1.10316	0.0228	RGD1311892	similar to hypothetical protein FLJ10901
PH_rn_0010167	-1.07936	0.0226865	L3hypdh	L-3-hydroxyproline dehydratase (trans-)
PH_rn_0010183	-1.21152	0.000503301	Ddx6	DEAD (Asp-Glu-Ala-Asp) box helicase 6
PH_rn_0010214	-1.11242	0.00937603	Nnmt	nicotinamide N-methyltransferase
PH_rn_0010240	-1.35378	0.0183011	Prss32	protease, serine, 32
PH_rn_0010463	-1.00272	0.000321927	Atp2c1	ATPase, Ca++ transporting, type 2C, member 1
PH_rn_0010471	-1.04988	0.00105322	Slc9a3r1	solute carrier family 9, subfamily A (NHE3, cation proton antiporter 3), member 3 regulator 1
PH_rn_0010524	-1.28373	0.000152838	Igfbp3	insulin-like growth factor binding protein 3
PH_rn_0010613	-1.31496	2.21506e-07	Cyp51	cytochrome P450, family 51
PH_rn_0010699	-1.87622	0.00532588	Akr1b7	aldo-keto reductase family 1, member B7
PH_rn_0010713	-1.39374	7.8993e-08	Agfg2	ArfGAP with FG repeats 2
PH_rn_0010714	-1.03401	0.00610772	Dbp	D site of albumin promoter (albumin D-box) binding protein
PH_rn_0010725	-2.18802	0.0140929	Zbtb16	zinc finger and BTB domain containing 16
PH_rn_0010934	-1.11115	1.22093e-05	Egf,LOC100910178	epidermal growth factor,pro-epidermal growth factor-like
PH_rn_0010936	-1.27769	0.00661758	Irx5	iroquois homeobox 5
PH_rn_0010995	-1.73414	0.0235639	Nfatc4	nuclear factor of activated T-cells, cytoplasmic, calcineurin-dependent 4
PH_rn_0011142	-1.08936	0.0270946	Xpnpep2	X-prolyl aminopeptidase (aminopeptidase P) 2, membrane-bound
PH_rn_0011229	-1.2955	1.93255e-12	Slc25a42	solute carrier family 25, member 42
PH_rn_0011277	-1.10883	5.0108e-06	Nos1ap	nitric oxide synthase 1 (neuronal) adaptor protein
PH_rn_0011294	-3.58634	1.82716e-06	Scd1	stearoyl-Coenzyme A desaturase 1
PH_rn_0011312	-1.63685	0.0141417	Lhx1	LIM homeobox 1
PH_rn_0011343	-1.40021	0.00045398	Scn1b	sodium channel, voltage-gated, type I, beta
PH_rn_0011447	-1.23348	3.67542e-05	Me3	malic enzyme 3, NADP(+)-dependent, mitochondrial
PH_rn_0011613	-1.26218	9.93495e-05	Ntrk1	neurotrophic tyrosine kinase, receptor, type 1
PH_rn_0011698	-1.44893	0.000469016	Slc4a1	solute carrier family 4 (anion exchanger), member 1
PH_rn_0011960	-1.0187	0.00346359	Tfdp2	transcription factor Dp-2 (E2F dimerization partner 2)
PH_rn_0011999	-2.03077	9.01801e-08	Fabp12	fatty acid binding protein 12
PH_rn_0012047	-1.11886	0.0130546	Oprd1	opioid receptor, delta 1
PH_rn_0012058	-1.1813	0.0158272	Ntf3	neurotrophin 3
PH_rn_0012223	-1.02003	0.00704535	Map2k6	mitogen-activated protein kinase kinase 6
PH_rn_0012254	-1.23031	0.000352916	Srd5a1	steroid-5-alpha-reductase, alpha polypeptide 1 (3-oxo-5 alpha-steroid delta 4-dehydrogenase alpha 1)
PH_rn_0012298	-3.5964	0.00938668	Sik1	salt-inducible kinase 1
PH_rn_0012392	-1.28683	0.00521148	Chrnb2	cholinergic receptor, nicotinic, beta 2 (neuronal)
PH_rn_0012416	-1.12309	0.00411121	Eef2k	eukaryotic elongation factor-2 kinase
PH_rn_0012503	-1.00022	0.0247383	Slc12a5	solute carrier family 12 (potassium-chloride transporter), member 5
PH_rn_0012653	-1.82851	1.81169e-09	Akr1c1	aldo-keto reductase family 1, member C1
PH_rn_0012757	-2.50167	1.04355e-05	Upp2	uridine phosphorylase 2
PH_rn_0012942	-1.08341	0.000844181	Ier3	immediate early response 3
PH_rn_0012971	-1.08628	0.00571359	Irx2	iroquois homeobox 2
PH_rn_0012976	-1.31744	0.000120721	Dact2	dapper, antagonist of beta-catenin, homolog 2 (Xenopus laevis)
PH_rn_0013003	-1.06535	0.00911276	Sqrdl	sulfide quinone reductase-like (yeast)
PH_rn_0013095	-1.07514	0.0276375	RGD1560860,LOC100912220	similar to ankyrin repeat domain 26,uncharacterized LOC100912220
PH_rn_0013132	-1.76972	5.12601e-05	Sh3d21	SH3 domain containing 21
PH_rn_0013142	-1.65911	1.43697e-08	Zfp467	zinc finger protein 467
PH_rn_0013385	-1.10647	1.96529e-17	Ebp	emopamil binding protein (sterol isomerase)
PH_rn_0013395	-1.42299	8.76846e-07	Pdxp	pyridoxal (pyridoxine, vitamin B6) phosphatase
PH_rn_0013524	-2.70872	2.8726e-05	Aspg	asparaginase homolog (S. cerevisiae)
PH_rn_0013574	-1.04721	0.00260528	Chmp4c	charged multivesicular body protein 4C
PH_rn_0013641	-1.63593	3.84059e-06	Hacl1	2-hydroxyacyl-CoA lyase 1
PH_rn_0013690	-1.54366	0.000303038	Slc16a10	solute carrier family 16, member 10 (aromatic amino acid transporter)
PH_rn_0013700	-1.87343	2.15662e-06	Colq	collagen-like tail subunit (single strand of homotrimer) of asymmetric acetylcholinesterase
PH_rn_0013704	-1.15562	0.000300066	Mmp15	matrix metallopeptidase 15
PH_rn_0013730	-1.35061	3.06612e-15	Pnpla7	patatin-like phospholipase domain containing 7
PH_rn_0013765	-1.02988	0.0362813	Als2cr12	amyotrophic lateral sclerosis 2 (juvenile) chromosome region, candidate 12 (human)
PH_rn_0013785	-1.09882	0.0196283	Fmod	fibromodulin
PH_rn_0013989	-1.16039	0.0441689	Slc44a4	solute carrier family 44, member 4
PH_rn_0014240	-1.07869	0.000543342	Slc39a4	solute carrier family 39 (zinc transporter), member 4
PH_rn_0014249	-1.24432	0.00679069	Per3	period circadian clock 3
PH_rn_0014281	-1.00578	0.0073571	Slc22a4	solute carrier family 22 (organic cation transporter), member 4
PH_rn_0014305	-1.10912	0.00296147	Negr1	neuronal growth regulator 1
PH_rn_0014342	-1.86427	0.00615928	Prlr	prolactin receptor
PH_rn_0014370	-1.29299	0.00156457	Xk	X-linked Kx blood group (McLeod syndrome)
PH_rn_0014385	-1.33223	1.56877e-05	Nrtn	neurturin
PH_rn_0014418	-1.3396	6.72973e-05	Nmrk1	nicotinamide riboside kinase 1
PH_rn_0014420	-1.3257	5.07596e-11	Pigr	polymeric immunoglobulin receptor
PH_rn_0014426	-1.06575	5.8388e-09	Dpt	dermatopontin
PH_rn_0014429	-1.08403	1.03691e-05	Sparcl1	SPARC-like 1 (hevin)
PH_rn_0014431	-1.29523	1.20869e-05	Lrat	lecithin-retinol acyltransferase (phosphatidylcholine-retinol-O-acyltransferase)
PH_rn_0014598	-1.21086	0.0171528	Cpz	carboxypeptidase Z
PH_rn_0014663	-1.00939	0.0264458	Rbm41	RNA binding motif protein 41
PH_rn_0014826	-1.29908	0.000871415	Slc7a10	solute carrier family 7 (neutral amino acid transporter light chain, asc system), member 10
PH_rn_0015061	-1.25132	0.0312606	Cpa1	carboxypeptidase A1 (pancreatic)
PH_rn_0015351	-1.65483	1.65742e-07	Ctdspl	CTD (carboxy-terminal domain, RNA polymerase II, polypeptide A) small phosphatase-like
PH_rn_0015362	-1.20213	7.03294e-06	Txndc16	thioredoxin domain containing 16
PH_rn_0015536	-1.11439	0.0145444	Cdc25b	cell division cycle 25 homolog B (S. pombe)
PH_rn_0015550	-1.26928	0.000308092	Gls2	glutaminase 2 (liver, mitochondrial)
PH_rn_0015567	-1.30316	2.18573e-18	Gcnt2	glucosaminyl (N-acetyl) transferase 2, I-branching enzyme
PH_rn_0015572	-1.1772	0.0419739	Pex11a	peroxisomal biogenesis factor 11 alpha
PH_rn_0015680	-1.05338	0.00100655	Nr1d1	nuclear receptor subfamily 1, group D, member 1
PH_rn_0015743	-1.41987	3.1867e-08	Dhcr24	24-dehydrocholesterol reductase
PH_rn_0015758	-1.85998	0.000240269	Icam5	intercellular adhesion molecule 5, telencephalin
PH_rn_0016073	-1.05009	0.0107445	Bmp7	bone morphogenetic protein 7
PH_rn_0016160	-1.06591	0.00755146	Spock1	sparc/osteonectin, cwcv and kazal-like domains proteoglycan (testican) 1
PH_rn_0016174	-1.09352	0.000188978	Wdr62,LOC100911863	WD repeat domain 62,WD repeat-containing protein 62-like
PH_rn_0016625	-1.48476	3.27854e-05	Prelid2	PRELI domain containing 2
PH_rn_0016664	-1.13282	0.023703	LOC100365773	pink-eyed dilution-like
PH_rn_0016791	-1.1472	1.06344e-07	LOC683470	similar to growth arrest specific 1
PH_rn_0017116	-1.18097	0.00152432	Myom1	myomesin 1
PH_rn_0017581	-2.36033	1.22978e-07	Amdhd1	amidohydrolase domain containing 1
PH_rn_0017859	-1.02513	0.000873471	Crxos1	Crx opposite strand transcript 1
PH_rn_0018257	-3.12719	8.02615e-09	Ovol3,LOC100912425	ovo-like 3 (Drosophila),putative transcription factor ovo-like protein 3-like
PH_rn_0018312	-1.34219	1.37991e-05	Plekha6	pleckstrin homology domain containing, family A member 6
PH_rn_0018369	-2.02908	2.17358e-07	Ppp1r3g	protein phosphatase 1, regulatory subunit 3G
PH_rn_0018397	-1.64167	0.0137163	LOC689092	similar to 60S ribosomal protein L9
PH_rn_0018517	-1.03495	1.57299e-06	Ank3	ankyrin 3, node of Ranvier
PH_rn_0018518	-1.0371	0.0140932	Slc7a2	solute carrier family 7 (cationic amino acid transporter, y+ system), member 2
PH_rn_0018606	-1.65836	4.55518e-10	Slc22a5	solute carrier family 22 (organic cation/carnitine transporter), member 5
PH_rn_0018851	-1.05725	0.000187508	LOC680875	similar to dystonin isoform 1
PH_rn_0019006	-1.82791	0.0072389	RGD1564515	similar to alpha 1B-glycoprotein
PH_rn_0019375	-1.46389	0.00777497	Ablim3	actin binding LIM protein family, member 3
PH_rn_0019606	-2.20815	0.024355	Cux2	cut-like homeobox 2
PH_rn_0019719	-1.0132	0.000341457	Colec11	collectin sub-family member 11
PH_rn_0019983	-1.14431	1.76994e-05	C5	complement component 5
PH_rn_0020068	-1.13642	3.64125e-09	Bst2	bone marrow stromal cell antigen 2
PH_rn_0020124	-1.10745	0.00165403	Neu1	sialidase 1 (lysosomal sialidase)
PH_rn_0020782	-1.01349	0.0227808	Lonrf3	LON peptidase N-terminal domain and ring finger 3
PH_rn_0020909	-1.04293	0.0455423	RGD1565150	similar to PNAS-137
PH_rn_0020961	-1.07446	0.0151706	Zbtb43	zinc finger and BTB domain containing 43
PH_rn_0021160	-1.02288	0.0452673	Fer1l5-ps1	fer-1-like 5 (C. elegans), pseudogene 1
PH_rn_0021552	-1.13302	7.97499e-07	LOC100911674	protein GTLF3B-like
PH_rn_0021645	-1.2661	0.000265377	Bmpr2	bone morphogenetic protein receptor, type II (serine/threonine kinase)
PH_rn_0021986	-1.15129	0.00253688	Atp8a1	ATPase, aminophospholipid transporter (APLT), class I, type 8A, member 1
PH_rn_0022076	-1.17427	0.0016701	Prr14l	proline rich 14-like
PH_rn_0022242	-1.09682	0.00185227	Herc1	HECT and RLD domain containing E3 ubiquitin protein ligase family member 1
PH_rn_0022327	-1.0927	6.4655e-05	Purb	purine rich element binding protein B
PH_rn_0022442	-1.59103	2.61265e-08	RGD1562890	RGD1562890
PH_rn_0022457	-1.11401	0.0313424	Fut4	fucosyltransferase 4 (alpha (1,3) fucosyltransferase, myeloid-specific)
PH_rn_0022922	-1.04727	0.000425528	Nudt8	nudix (nucleoside diphosphate linked moiety X)-type motif 8
PH_rn_0023373	-1.04617	0.00351673	Mafb	v-maf musculoaponeurotic fibrosarcoma oncogene homolog B (avian)
PH_rn_0023872	-1.21389	3.16204e-05	Olr37,Olr36,Olr35	olfactory receptor 37,olfactory receptor 36,olfactory receptor 35
PH_rn_0024097	-1.04536	0.000128482	Cd320	CD320 molecule
PH_rn_0024112	-1.4278	0.049659	Sult2a6,Sult2a1,Sult2a2	sulfotransferase family 2A, dehydroepiandrosterone (DHEA)-preferring, member 6,sulfotransferase family 2A, dehydroepiandrosterone (DHEA)-preferring, member 1,sulfotransferase family 2A, dehydroepiandrosterone (DHEA)-preferring, member 2
