# Supplementary material for: Gene-metabolite network analysis in different nonalcoholic fatty liver disease phenotypes
Source: Exp Mol Med. 2017 Jan 13;49(1):e283–. doi: 10.1038/emm.2016.123 (PMC5291835; doi:10.1038/emm.2016.123)
Supplement: Supplementary Table 4 [file emm2016123x4.xlsx]

## Sheet: Sheet1
Supporting Table 4: List of differentially expressed metabolites in liver between experiment and control groups
	VIP	mz	rt	name	ttest	fold
HFD/control	1.29514	122.027	0.84728	cysteine	0.00267529	4.62289
	1.54999	379.282	14.3028	MG(20:4)	9.41607e-05	2.86765
	1.69081	279.232	12.5021	Linolenic Acid	4.89772e-06	2.07007
	1.15907	232.155	3.22837	Butyryl-L-carnitine	0.00919527	1.94421
	1.55197	400.342	12.0539	Palmitoyl-L-carnitine	9.10044e-05	1.76072
	1.87225	176.074	3.55269	3-Indoleacetic Acid	3.32227e-09	1.7506
	1.75967	504.308	12.188	PE(20:3)	6.37355e-07	1.70495
	1.54714	622.077	4.50625	UDP-N-acetyl-D-galactosaminuronic acid	9.88605e-05	1.52567
	1.68974	142.029	0.893315	O-Phosphorylethanolamine	5.03622e-06	1.49281
	1.27453	218.139	1.63953	Propionyl-L-carnitine	0.00328531	1.48438
	1.1016	282.279	11.3386	Oleamide	0.0143732	1.46373
	1.3051	428.374	12.5989	Stearoylcarnitine	0.002416	1.43142
	1.79939	319.224	13.0165	Leukotriene A4	1.44525e-07	1.30408
	1.03615	399.144	0.817529	S-Adenosylmethionine	0.0228649	1.26395
	1.12799	308.09	0.898113	Glutathione	0.0117639	1.24267
	1.53313	468.308	11.4516	PC(14:0)	0.000124986	1.19574
	1.52668	130.05	0.936753	DL-pipecolic acid	0.000138846	1.04813
	1.38791	346.047	0.888308	cGMP	0.000960387	0.950393
	1.39573	151.035	0.671264	Phenylglyoxylic acid	0.000873565	0.854032
	1.01456	353.266	14.3105	MG(18:3)	0.0263997	0.825401
	1.2409	454.293	12.2983	PC(13:0)/PE(16:0)	0.00452452	0.822244
	1.44228	161.092	0.869102	Homoglutamine	0.000481422	0.788677
	1.42938	496.339	12.3514	PC(16:0)	0.00057108	0.77532
	1.73932	146.165	0.690302	Spermidine	1.23545e-06	0.741246
	1.02285	300.29	13.7486	Sphingosine	0.0249959	0.707845
	1.81895	112.05	0.870037	Cytosine	6.17656e-08	0.644818
	1.09287	153.041	1.16352	Xanthine	0.0153311	0.441933
	1.27242	274.274	10.3412	C16 Sphinganine	0.00335376	0.372971
	1.05022	147.113	0.701501	Lysine	0.0207699	-0.287666
	1.23232	393.297	13.6611	Deoxycholic acid	0.00489579	-0.318761
	1.56875	123.055	1.02019	Niacinamide	6.77256e-05	-0.554972
	1.25722	104.107	0.799352	Choline	0.00388247	-0.581733
	1.27736	118.085	0.852955	Valine	0.0031954	-0.602471
	1.09303	220.118	2.98	Pantothenic Acid	0.0153131	-0.65133
	1.05402	184.073	0.829751	Phosphocholine	0.0202312	-0.731206
	1.04213	258.11	0.86809	Glycerophosphocholine	0.0219547	-0.754437
	1.30071	280.263	13.6823	Linoleamide	0.00252765	-0.78038
	1.53369	269.088	1.39267	Inosine	0.000123824	-0.810631
	1.53479	137.045	1.39242	Hypoxanthine	0.000121601	-0.838534
	1.57062	348.071	1.22983	dGMP	6.54784e-05	-0.860941
	1.25999	138.055	6.41313	Anthranilic acid	0.00378126	-0.887122
	1.26246	359.104	2.59419	Pantetheine 4'-phosphate	0.003693	-0.92833
	1.46617	348.289	13.373	Arachidonoyl Ethanolamide	0.000346541	-0.969544
	1.65449	348.07	0.890684	dGMP	1.18834e-05	-1.27996
	1.25464	301.216	11.7039	Retinoic acid	0.00397874	-1.38394
	1.41833	245.077	1.19669	Uridine	0.000658704	-1.46813
	1.5936	269.088	0.902628	Inosine	4.26741e-05	-1.4811
	1.34598	377.146	5.96034	Vitamin B2	0.00155945	-1.53915
	1.39256	113.035	1.19712	Uracil	0.000907983	-1.62367
	1.54865	203.223	0.682372	Spermine	9.63413e-05	-1.65299
	1.32377	385.129	0.88484	S-Adenosylhomocysteine	0.00198605	-1.67054
	1.727	303.232	13.749	Eicosapentaenoic Acid/Retinyl ester	1.79691e-06	-1.8262
	1.94967	157.075	3.28251	3-Indoleacetonitrile	1.05028e-12	-2.19908
	1.73738	153.065	1.46549	N-Methyl-4-pyridone-3-carboxamide	1.31212e-06	-2.24994
	1.15978	174.112	6.5501	Acetylleucine	0.0091422	-2.6286
	1.38547	321.242	11.7722	HETE	0.000988953	-2.64169
	1.75284	136.039	1.46517	Homocysteine	8.01061e-07	-3.29332
MCDD/control	1.64822	381.08	0.809177	O-Acetylserine	0.00045476	4.66504
	1.37952	122.027	0.84728	Cysteine	0.00618368	3.19859
	1.38376	379.282	14.3028	MG(20:4)	0.00598275	1.62854
	1.56574	528.308	12.0802	LysoPE(22:5)	0.00115505	1.29635
	1.91496	151.035	0.671264	Phenylglyoxylic acid	5.00507e-06	1.2752
	1.36616	399.144	0.817529	S-Adenosylmethionine	0.00685252	1.10776
	1.11483	504.308	12.188	PE(20:3)	0.0345708	1.06317
	1.45911	308.09	0.898113	Glutathione	0.00320677	0.976159
	1.65274	524.37	13.3197	PC(18:0)/ PE(21:0)	0.000430265	0.951132
	1.46145	189.123	3.11895	N-Acetyl-L-lysine	0.00314152	0.89638
	1.18392	428.374	12.5989	Stearoylcarnitine	0.0233441	0.833924
	1.07884	245.077	1.19669	Uridine	0.0418645	0.798345
	1.43185	196.097	3.17913	n-acetyldopamine	0.00405175	0.793084
	1.32879	468.308	11.4516	PC(14:0)	0.00904054	0.762599
	1.36188	176.074	3.55269	3-Indoleacetic Acid	0.00707911	0.727453
	1.32639	319.224	13.0165	Leukotriene A4	0.0091987	0.679535
	1.13473	454.293	12.2983	PC(13:0)/PE(16:0)	0.0309833	0.661273
	1.38558	496.339	12.3514	PC(16:0)	0.00589785	0.615096
	1.09586	400.342	12.0539	Palmitoyl-L-carnitine	0.0382812	0.600625
	1.38941	502.293	11.8788	PE(20:4)	0.0057229	0.586225
	1.29744	130.05	0.936753	Pyroglutamic acid	0.0112813	0.512661
	1.3557	153.041	1.16352	Xanthine	0.00741628	0.498239
	1.20424	146.165	0.690302	Spermidine	0.0206579	0.342853
	1.13817	132.101	1.28802	Leucine	0.0303927	0.339795
	1.11951	393.297	13.6611	Deoxycholic acid	0.0336988	-0.215864
	1.40602	130.086	0.688061	DL-pipecolic acid	0.00501269	-0.334826
	1.45534	205.096	3.98068	Tryptophan	0.00331416	-0.379601
	1.46118	133.097	0.698386	Ornithine	0.00314882	-0.380422
	1.30379	170.06	3.98348	Phosphorylcholine	0.0107953	-0.387034
	1.50561	123.055	1.02019	Niacinamide	0.00210016	-0.407609
	1.07632	520.339	11.8772	PC(18:2)	0.0424163	-0.484927
	1.10736	153.065	1.46549	N-Methyl-4-pyridone-3-carboxamide	0.0359977	-0.505724
	1.17815	613.16	0.89345	Glutathione, oxidized	0.0241551	-0.569761
	1.55827	162.112	0.824656	Carnitine	0.00124835	-0.659723
	1.59879	104.107	0.799352	Choline	0.000808686	-0.833978
	1.45608	114.066	0.828622	Creatinine	0.00329274	-0.839565
	1.21312	300.29	13.7486	Sphingosine	0.0195631	-0.848871
	1.35539	255.232	12.2644	cis-9-palmitoleic acid	0.00743401	-0.861504
	1.31823	303.232	12.4505	Retinyl ester	0.00975149	-0.905528
	1.37104	284.104	0.887641	Guanosine	0.00660159	-0.982788
	1.50041	203.223	0.682372	Spermine	0.00220563	-1.0275
	1.67087	138.055	6.41313	Anthranilic acid	0.000342766	-1.05944
	1.26314	355.188	10.2666	PA(12:0)	0.0142199	-1.21527
	1.42607	377.146	5.96034	Vitamin B2	0.00425265	-1.38606
	1.15442	174.112	6.5501	N-Acetylleucine	0.0277221	-1.93673
	1.37535	500.304	10.4262	Tauroursodeoxycholic acid	0.0063862	-2.11035
	1.49623	192.069	4.29001	N-Acetyl-DL-methionine	0.0022934	-2.30706
	1.23475	450.321	10.9992	Chenodeoxycholic acid glycine conjugate	0.017087	-2.38362
	1.18657	457.112	5.22266	FMN	0.0229798	-3.46882
HFD+STZ/control	1.8123	381.08	0.809177	O-Acetylserine	1.40904e-13	5.94091
	1.37646	122.027	0.84728	cysteine	0.00017868	3.43191
	1.3537	399.144	0.817529	S-Adenosylmethionine	0.000258461	1.91218
	1.67997	151.035	0.671264	Phenylglyoxylic acid	3.87955e-08	1.77076
	1.63145	428.374	12.5989	Stearoylcarnitine	3.19966e-07	1.67546
	1.63173	524.37	13.3197	PC(18:0)/ PE(21:0)	3.16509e-07	1.63046
	1.58188	308.09	0.898113	Glutathione	1.76026e-06	1.56149
	1.49438	528.308	12.0802	LysoPE(22:5)	1.7964e-05	1.46999
	1.45461	428.037	1.13497	ADP/dGDP	4.23965e-05	1.41266
	1.18766	468.308	11.4516	PC(14:0)	0.00234977	1.3372
	1.31915	184.073	0.829751	Phosphocholine	0.000436798	1.31462
	1.39258	454.293	12.2983	PC(13:0)/PE(16:0)	0.000135899	1.19371
	1.45953	385.129	0.88484	S-Adenosylhomocysteine	3.83226e-05	1.1612
	1.31965	274.274	10.3412	C16 Sphinganine	0.000433647	1.13982
	1.58553	400.342	12.0539	Palmitoyl-L-carnitine	1.57046e-06	1.13412
	1.56899	496.339	12.3514	PC(16:0)	2.59733e-06	1.12755
	1.28439	258.11	0.86809	Glycerophosphocholine	0.000712554	1.06506
	1.38714	113.035	1.19712	Uracil	0.000149221	0.857928
	1.40027	318.3	10.3905	Phytosphingosine	0.000118787	0.8416
	1.39582	245.077	1.19669	Uridine	0.000128433	0.808688
	1.34846	216.021	0.735983	O-Phospho-4-hydroxy-L-threonine	0.000280621	0.773671
	1.47315	130.05	0.936753	Pyroglutamic acid	2.87616e-05	0.766321
	1.32174	502.293	11.8788	PE(20:4)	0.000420567	0.747599
	1.35561	142.029	0.893315	O-Phosphorylethanolamine	0.000250764	0.738488
	1.22613	302.306	11.088	Sphinganine	0.00150174	0.722953
	1.54037	146.165	0.690302	Spermidine	5.78378e-06	0.700723
	1.04313	504.306	13.2493	PE(20:3)	0.00982828	0.681597
	1.46113	161.092	0.869102	Homoglutamine	3.70716e-05	0.661359
	1.05436	319.224	13.0165	Leukotriene A4	0.00890141	0.542928
	1.25578	153.041	1.16352	Xanthine	0.00103883	0.534141
	1.30515	119.086	11.5257	alpha-Methylstyrene	0.00053436	0.490862
	1.12367	346.047	0.888308	cGMP	0.00462927	0.4814
	1.07351	112.05	0.870037	Cytosine	0.00748664	0.224718
	1.48159	133.032	0.927002	Ornithine	2.39386e-05	-0.414855
	1.03666	520.339	11.8772	PC(18:2)	0.0103961	-0.476055
	1.55915	150.058	0.927183	Methionine	3.45274e-06	-0.506131
	1.01532	114.066	0.828622	Creatinine	0.012462	-0.520572
	1.12643	285.083	1.851	Xanthosine	0.00450259	-0.541777
	1.165	613.16	0.89345	Glutathione, oxidized	0.0030145	-0.589772
	1.54968	130.086	0.688061	pipecolic acid	4.49726e-06	-0.59644
	1.31354	162.112	0.824656	Carnitine	0.0004739	-0.618238
	1.54192	205.096	3.98068	Tryptophan	5.54928e-06	-0.709106
	1.0375	303.232	12.4505	Retinyl ester	0.0103215	-0.742216
	1.44679	194.033	0.749291	Phosphocreatinine	4.96335e-05	-0.765939
	1.52611	170.06	3.98348	Phosphorylcholine	8.37081e-06	-0.766555
	1.56178	147.113	0.701501	Lysine	3.2031e-06	-0.857794
	1.2735	409.306	12.6437	Cholic acid	0.000824679	-0.908688
	1.20498	300.29	13.7486	Sphingosine	0.00192858	-0.978269
	1.28988	149.06	2.45566	Cinnamic acid	0.000661128	-1.08127
	1.48673	104.107	0.799352	Choline	2.13566e-05	-1.10046
	1.33822	166.085	2.45539	Phenylalanine	0.00032861	-1.16887
	1.47872	153.065	1.46549	N-Methyl-4-pyridone-3-carboxamide	2.54937e-05	-1.20531
	1.14328	209.092	2.37213	Kynurenine	0.00379148	-1.26811
	1.45868	136.039	1.46517	Homocysteine	3.90031e-05	-1.27522
	1.21908	377.146	5.96034	Vitamin B2	0.00163426	-1.36987
	1.59207	348.289	13.373	Arachidonoyl Ethanolamide	1.27578e-06	-1.61265
	1.11453	500.304	10.4262	Tauroursodeoxycholic acid	0.00506846	-1.73352
	1.26741	192.069	4.29001	N-Acetyl-DL-methionine	0.000893593	-2.16863
	1.63873	138.055	6.41313	Anthranilic acid	2.40928e-07	-2.23586
	1.00039	457.112	5.22266	FMN	0.0140966	-2.99711
