# Supplementary material for: Gene-metabolite network analysis in different nonalcoholic fatty liver disease phenotypes
Source: Exp Mol Med. 2017 Jan 13;49(1):e283–. doi: 10.1038/emm.2016.123 (PMC5291835; doi:10.1038/emm.2016.123)
Supplement: Supplementary Table 5 [file emm2016123x5.xlsx]

## Sheet: Sheet1
Supporting Table 5: List of differentially expressed metabolites in serum between experiment and control groups
	VIP	mz	rt	name	ttest	Fold
HFD/control	1.26341	174.119	0.699776	Arginine	0.00410041	0.659592
	1.02689	183.094	0.735698	Epinephrine	0.0255265	1.29379
	1.09209	565.427	6.49759	PC(21:0)/LysoPE(24:0)	0.016384	1.1081
	1.27638	763.536	10.1561	PS(34:0)	0.00363531	0.804348
	1.25664	287.29	10.354	C17 Sphinganine	0.00436183	1.87513
	1.07332	343.28	10.6154	N-palmitoyl serine	0.0186925	0.776513
	1.25223	683.465	10.6639	PE(32:4)	0.00453947	0.764057
	1.14574	330.268	10.9151	Clupanodonic acid	0.011019	1.18713
	1.25483	356.279	11.06	tetracosahexaenoic acid	0.00443396	0.0876623
	1.45735	668.46	11.0851	PA(34:4)	0.000498627	0.746843
	1.35511	646.446	11.0983	PA(32:1)	0.00165345	0.767448
	1.40563	602.42	11.1313	PA(29:2)	0.000940275	0.768395
	1.10073	369.296	11.1603	N-Oleoyl-L-Serine	0.0154014	1.23166
	1.28331	371.311	11.7346	Tetradecanoylcarnitine	0.00340561	0.772165
	1.1161	789.552	11.8818	PS(36:1)	0.0137707	0.798107
	1.31629	652.447	11.9487	PG(27:0)	0.00246994	0.673893
	1.32616	467.309	12.0762	PC(14:0)/PE(17:0)	0.00223591	0.762373
	1.58588	564.393	12.1018	PA(26:0)	7.49383e-05	0.683993
	1.23518	285.311	12.2968	Spisulosine	0.00528366	0.855464
	1.00134	423.342	12.4226	Linoleyl carnitine	0.030052	0.750625
	1.05627	424.345	12.4226	α-Tocotrienol	0.0210066	0.738958
	1.5547	659.454	12.43	PE(30:2)	0.000124714	0.713492
	1.25844	493.324	12.5267	PC(16:1)	0.0042911	0.855255
	1.64882	593.415	12.5938	PC(22:0)	2.36677e-05	0.747555
	1.61844	477.294	12.9561	PE(18:2)	4.22316e-05	0.629767
	1.26786	541.322	13.0206	PC(20:5)	0.00393549	0.8445
	1.38988	519.34	13.0244	1-Linoleoylglycerophosphocholine	0.00112735	0.780066
	1.29412	426.361	13.0537	N-stearoyl arginine	0.00307089	1.55354
	1.15292	425.358	13.0544	Elaidic carnitine	0.0104242	1.47539
	1.01531	543.34	13.0718	PC(20:4)	0.027506	1.14224
	1.75829	507.34	13.2184	PC(17:1)/ PE(20:1)	1.83578e-06	0.640996
	1.27307	495.341	13.2343	PC(16:0)/PE(19:0)	0.00374985	0.926766
	1.16174	517.322	13.2346	PC(18:3)	0.0097302	0.919418
	1.49071	578.408	13.2649	PA(27:0)	0.000319909	0.773028
	1.55163	427.374	13.7705	Stearoylcarnitine	0.000130879	1.71134
	1.52565	746.517	13.775	PG(34:2)	0.000194323	0.732104
	1.62548	607.43	13.7752	PE(26:0)	3.70754e-05	0.750415
	1.64473	724.505	13.8682	PA(38:4)	2.56514e-05	0.751452
	1.69765	437.298	13.8734	PE(P-16:0)	8.39487e-06	0.574755
	1.73992	509.356	13.9898	PC(17:0)/PE(20:0)	3.00445e-06	0.681652
	1.9535	572.378	14.1587	Vitamin D2 glucosiduronate	2.62013e-10	2.26058
	1.39016	658.464	14.1752	PA(33:2)	0.00112373	0.77192
	1.35638	365.301	14.2226	N-cis-octadec-9Z-enoyl-L-Homoserine lactone	0.00163108	0.707248
	1.39805	302.232	14.2304	Retinyl ester	0.00102672	0.466934
	1.93597	509.356	14.2799	PC(17:0)/PE(20:0)	9.6616e-10	0.634491
	1.39822	254.232	16.5762	cis-9-palmitoleic acid	0.00102471	0.456396
	1.55702	304.248	16.7914	Arachidonic Acid	0.000120221	0.745251
	1.55043	297.274	16.9473	3-ketosphingosine	0.000133356	0.591025
	1.74029	280.248	16.9486	Linoleic acid	2.97638e-06	0.474377
	1.00254	829.566	16.9508	PC(40:8)	0.0298268	0.468621
MCDD/control	1.03817	150.061	1.12284	1-Methylhypoxanthine/D-Ribose	0.0101115	0.336658
	1.63375	135.076	1.18708	2-Phenylacetamide	2.63946e-07	0.744566
	1.64158	174.119	0.699776	Arginine	1.92845e-07	-1.31435
	1.39296	584.27	11.8456	Bilirubin	0.000129768	1.54319
	1.51718	273.275	9.9656	C16 Sphinganine	9.84035e-06	0.278831
	1.58744	428.377	13.7689	Cholesteryl acetate	1.36214e-06	1.06121
	1.01891	254.232	16.5762	cis-9-palmitoleic acid	0.0119257	0.585995
	1.08398	330.268	10.9151	Clupanodonic acid	0.00668305	0.226493
	1.67351	111.051	1.12318	Cytosine	4.65836e-08	0.810716
	1.73154	227.098	1.1258	Deoxycytidine	1.49865e-09	0.792599
	1.63229	182.084	1.18708	D-Mannitol/D-Sorbitol/ L-Iditol	2.79496e-07	0.704527
	1.22156	355.352	16.5229	Eicosanoyl-EA	0.00154906	0.236162
	1.62733	425.358	13.0544	Elaidic carnitine	3.384e-07	1.12771
	1.23068	414.212	12.0276	Eplerenone	0.00138669	0.280409
	1.17903	151.055	1.12291	Guanine	0.00253249	0.413639
	1.45051	400.346	12.7855	ketocholesterol	4.39114e-05	0.501607
	1.41196	423.342	12.4226	Linoleyl carnitine	9.23757e-05	0.953002
	1.6257	181.081	1.1869	L-Tyrosine	3.59956e-07	0.74156
	1.14811	149.058	1.12288	Methionine	0.00353568	0.388666
	1.42399	369.296	11.1603	N-Oleoyl-L-Serine	7.38387e-05	0.718725
	1.00823	383.347	17.7325	N-stearoyl valine	0.0130401	0.237862
	1.03098	281.28	13.7644	Oleamide	0.0107603	0.16585
	1.10096	281.28	13.9202	Elaidamide	0.00568501	0.24361
	1.31215	522.359	13.929	Oleic Acid-biotin	0.000468809	0.265571
	1.08304	578.408	13.2649	PA(27:0)	0.00674224	0.348365
	1.04363	602.42	11.1313	PA(29:2)	0.00964029	0.327739
	1.09547	644.449	12.9971	PA(32:2)	0.00599321	0.320695
	1.09839	658.464	14.1752	PA(33:2)	0.00582788	0.341912
	1.02825	255.264	16.4002	Palmitic amide	0.0110153	0.277241
	1.41041	399.342	12.7844	Palmitoyl-L-carnitine	9.50348e-05	0.491524
	1.13767	219.118	2.86715	Pantothenic Acid	0.00394138	-0.529654
	1.32258	495.34	13.5151	PC(16:0）	0.000402378	0.113236
	1.68791	509.356	13.9898	PC(17:0)/PE(20:0)	2.24354e-08	-0.762591
	1.77918	509.356	14.2799	PC(17:0)/PE(20:0)	1.72457e-11	-0.942897
	1.63722	507.34	13.2184	PC(17:1)	2.30034e-07	-0.764534
	1.22005	523.372	14.7609	PC(18:0)/PE(21:0)	0.00157735	-0.191304
	1.41146	521.356	13.6606	PC(18:1)	9.32294e-05	0.308727
	1.30435	521.356	13.929	PC(18:1)	0.000524336	0.246509
	1.46607	517.322	13.2346	PC(18:3)	3.1789e-05	0.150232
	1.21631	545.356	13.5859	PC(20:3)	0.00164961	0.590935
	1.49312	543.34	12.8539	PC(20:4)	1.7487e-05	-0.39795
	1.32028	543.34	13.0718	PC(20:4)	0.000416317	-0.270733
	1.26004	567.34	13.0476	PC(22:6)	0.000957684	0.386312
	1.34929	453.293	13.4307	PE(16:0)/PC(13:0)	0.000267609	0.444248
	1.47638	481.324	12.7847	PE(18:0)/PC(15:0)	2.54556e-05	-0.731139
	1.31007	481.324	14.663	PE(18:0)/PC(15:0)	0.00048312	0.566479
	1.39357	481.324	14.9583	PE(18:0)/PC(15:0)	0.000128393	0.622965
	1.18949	475.275	13.4285	PE(18:3)	0.00225209	0.40427
	1.04825	695.483	13.4069	PE(18:4/P-16:0)	0.00925605	0.350559
	1.50132	503.306	14.9574	PE(20:3)	1.44457e-05	0.579991
	1.50313	501.293	13.0034	PE(20:4)	1.38405e-05	0.77991
	1.58568	525.293	12.9832	PE(22:6)	1.44084e-06	1.62282
	1.0264	593.415	12.5938	PE(25:0)/ PC(22:0)	0.0111913	0.283767
	1.09216	746.517	13.775	PG(34:2)	0.00618579	0.297686
	1.29468	165.086	2.21331	Phenylalanine	0.000600886	0.478325
	1.26864	150.035	0.625577	Phenylglyoxylic acid	0.000855648	0.97989
	1.60633	164.054	1.18718	Phenylpyruvic acid	7.2593e-07	0.699863
	1.25882	317.301	10.0543	Phytosphingosine	0.000972997	0.346589
	1.21567	523.301	13.5163	PS(18:1)	0.00166224	0.16679
	1.08128	749.521	9.59056	PS(33:0)	0.00685466	0.3057
	1.05887	763.536	10.1561	PS(34:0)	0.0084192	0.300133
	1.26498	302.232	14.2304	Retinyl ester	0.000897885	-1.64419
	1.67845	176.102	1.6525	Serotonin	3.65233e-08	-1.98662
	1.07034	301.306	11.1296	Sphinganine	0.00758536	0.174724
	1.53989	427.374	13.7705	Stearoylcarnitine	5.47892e-06	1.13576
	1.34161	371.311	11.7346	Tetradecanoylcarnitine	0.000301693	0.576913
	1.41971	424.345	12.4226	Tocotrienol	8.00306e-05	0.993126
	1.77667	572.378	14.1587	Vitamin D2 glucosiduronate	2.33331e-11	1.76485
HFD+STZ/control	1.65431	183.094	0.735698	Epinephrine	0.00106734	0.606525
	1.62182	203.123	1.1227	Acetylcarnitine	0.00144963	-0.58127
	1.53976	227.098	1.1258	Deoxycytidine	0.00295467	0.314924
	1.15141	152.066	1.37437	N-Methyl-4-pyridone-3-carboxamide	0.0362815	-0.658895
	1.37568	217.139	1.40864	Propionyl-L-carnitine	0.00988111	-0.551329
	1.53503	165.086	2.21331	Phenylalanine	0.00307112	-0.411468
	1.44625	219.118	2.86715	Pantothenic Acid	0.00606625	0.500872
	1.45216	231.154	3.22303	Butyryl-L-carnitine	0.00581167	-0.633267
	1.33057	193.081	5.68079	Phenylacetylglycine	0.0132073	-0.963803
	1.22183	565.427	6.49759	PC(21:0)/LysoPE(24:0)	0.0250029	0.160949
	1.40316	287.29	10.354	C17 Sphinganine	0.0082135	1.00859
	1.57307	343.28	10.6154	N-palmitoyl serine	0.00223515	-0.606313
	1.27437	330.268	10.9151	Clupanodonic acid	0.0185572	0.215939
	1.49743	356.279	11.06	tetracosahexaenoic acid	0.00413763	-3.6504
	1.5748	329.301	11.4891	Palmitoyl Serinol	0.00220216	-0.227627
	1.46014	371.311	11.7346	Tetradecanoylcarnitine	0.00548158	-0.425431
	1.09389	584.27	11.8456	Bilirubin	0.0481443	-0.256451
	1.13224	381.272	12.2654	Sphinganine-phosphate	0.0399496	0.285617
	1.12452	423.342	12.4226	Linoleyl carnitine	0.0415055	-0.378727
	2.22913	481.324	12.7847	PE(18:0)/LysoPE(18:0)	2.41442e-08	-1.39066
	1.96006	519.34	12.7867	1-Linoleoylglycerophosphocholine	2.20192e-05	-0.510895
	2.19299	477.294	12.9561	PE(18:2)	9.08774e-08	-0.925403
	1.97856	541.322	13.0206	PC(20:5)	1.60052e-05	-0.297207
	1.92808	519.34	13.0244	PC(18:2)	3.70696e-05	-0.380914
	1.78387	426.361	13.0537	N-stearoyl arginine	0.000266142	0.846833
	1.52434	1064.68	13.0541	Ganglioside GA2	0.00334795	-0.258876
	1.65136	425.358	13.0544	Elaidic carnitine	0.00109807	0.768076
	1.94767	507.34	13.2184	PC(17:1)	2.70614e-05	-0.56014
	1.43987	517.322	13.2346	PC(18:3)	0.0063514	-0.0836056
	1.15188	545.356	13.5859	PC(20:3)	0.0361956	-0.364509
	1.64242	521.356	13.6606	PC(18:1)	0.00119589	0.234564
	2.1755	427.374	13.7705	Stearoylcarnitine	1.61033e-07	0.961739
	1.75862	569.356	13.7742	LysoPC(22:5)	0.000357239	2.81568
	1.62083	481.361	13.9122	PC(O-16:0)	0.00146295	-0.344606
	1.6547	522.359	13.929	Oleic Acid-biotin	0.00106329	0.195298
	2.04471	572.378	14.1587	Vitamin D2 glucosiduronate	4.51824e-06	1.04805
	2.1206	571.371	14.1588	PC(22:4)	7.75651e-07	1.48617
	2.35826	531.338	14.2796	PC(19:3)	9.08568e-12	-0.844893
	1.79886	507.376	14.3201	PC(O-18:1)	0.000222061	0.563309
	2.03128	328.248	16.5878	Docosatriynoic acid	5.94307e-06	-1.28624
	1.93577	280.248	16.9486	Linoleic acid	3.28161e-05	-0.741219
